# Supplementary material for: QTL study reveals candidate genes underlying host resistance in a Red Queen model system
Source: PLoS Genet. 2023 Feb 2;19(2):e1010570. doi: 10.1371/journal.pgen.1010570 (PMC9894429; doi:10.1371/journal.pgen.1010570)
Supplement: S1 File — README) Column descriptions for following tables QTL phenotypes) Attachment test results (Pasteuria ramosa P21 hindgut attachment) for all Daphnia magna clones from the QTL panel. Red and blue shading correspond to susceptible (attachment positive) and resistant (attachment negative) phenotypes, respectively. QTL SNP map) QTL mapping data containing clone names, attachment phenotype, (1 = susceptible, 0 = resistant), and genetic markers with corresponding genotypes (AA = matching resistant parent, BB = matching susceptible parent, AB = heterozygous). Infection experiment) Attachment and infection results for 40 Daphnia magna clones from the QTL panel. Thirty individuals from each clone were exposed to spores from Pasteuria ramosa genotype P21 and assessed for disease symptoms after five weeks. Marker primers) Primer information for all size-polymorphic (microsatellite) and SNP markers used for fine mapping. Finemap microsat) Fine-mapping results from size-polymorphic (microsatellite) markers. A subset of clones from the QTL panel was selected for genotyping at eight markers within the QTL region (See S1 Methods for additional description of fine-mapping procedures). Red cells (B) indicate a haplotype matching the susceptible parent Xinb3, dark blue cells (A) indicate a match to the resistant parent (Iinb1), and light blue cells (H) indicate heterozygotes. Clones 177 and 693 (delimited) identify the limits of this fine-mapping effort at markers D42 and U1, respectively. Finemap Sanger) Fine-mapping results from SNP markers. Clones 177 and 693 were selected for further fine mapping at 13 additional markers. Recombination breakpoints were localized within markers U0_55 and D16_9. (XLSX) [file pgen.1010570.s011.xlsx]

## Sheet: README
Sheet	Sheet Description	Column		Column Description
QTL phenotypes	Attachment test results for Daphnia magna QTL panel to hindgut attachment by Pasteria ramosa genotype P21	Clone		Clone ID number associated with QTL (F2) panel
		QTL panel		"core" or "extended" (see main text)
		P21 hindgut	Susceptible	Number of individuals tested which were scored as susceptible (attachment positive) to hindgut attachment by Pasteuria ramosa genotype P21
			Total tested	Total number of D. magna individuals tested
			Resistotype	Clones are considered susceptible (S, red background) if more than half of individuals tested were scored as susceptible, or resistant (R, blue background) if fewer than half of individuals tested were scored as susceptible.
QTL SNP map	QTL mapping data formatted for R/qtl analysis	clone		Clone name associated with QTL panel
		susc		Phenotype data (from attachment test results) for QTL mapping: 1 = susceptible resistotype ("S" in attachment test results), 0 = resistant resistotype ("R" in attachment test results)
		contig/scaffoldxxx		Genetic map data (from Xinb3 genome version 2.4). Each column represents one SNP marker. Row 1: marker name; Row 2: linkage group; Row 3: genetic distance from first marker in centiMorgans; Subsequent rows: genotype of each clone at the given marker (AA = matching resistant parent, BB = matching susceptible parent, AB = homozygous, "-" = missing data)
Infection experiment	Attachment and infection results for subset of Daphnia magna QTL panel exposed to spores of Pasteria ramosa genotype P21	Clone		Clone ID number associated with QTL (F2) panel
		P21 hindgut	Susceptible	Number of individuals tested which were scored as susceptible (attachment positive) to hindgut attachment by Pasteuria ramosa genotype P21
			Total tested	Total number of D. magna individuals tested
			Percent susceptible	susceptible/total * 100
			Resistotype	Clones are considered susceptible (S, red background) if more than half of individuals tested were scored as susceptible, or resistant (R, blue background) if fewer than half of individuals tested were scored as susceptible.
		P21 infection	Infected	Number of individuals tested which showed disease symptoms five weeks after exposure to spores of Pasteuria ramosa genotype P21. Red shading denotes clones for which at least one individual showed disease symptoms. Blue shading denotes clones for which zero individuals showed disease symptoms.
			Total tested	Total number of D. magna individuals tested (exposed to spores)
			Percent infected	infected/total * 100
Marker primers	List of primers used in fine mapping	DNA oligo name		Name of primer (F = forward, R = reverse)
		DNA sequence (5' -> 3')		Primer sequence
		Length		Length of primer sequence
		Tm		Predicted melting temperature of primer (calculated using Primer3)
		GC%		Percentage of primer sequence which is G or C
		Position Xinb3		Start position of primer (5' nucleotide for forward, 3' nucleotide for reverse) on scaffold 000011F in Xinb3 genome version 3.0
		Size Xinb3		Total product sequence length (including primers) in Xinb3 genome version 3.0
		Size Iinb1		Total product sequence length (including primers) in Iinb1 genome
		Size dif		Difference in product sequence length between Xinb3 and Iinb1
		Color		Color of fluorescent dye used to uniquely label each forward primer (for microsatellite analysis)
		Run		Two runs of micrsatellite analysis were performed, with four uniquely labeled primer pairs in each run.
Finemap microsat	Fine-mapping results from size-polymorphic markers	Clone		Clone ID number associated with QTL (F2) panel
		P21 hindgut	Susceptible	Number of individuals tested which were scored as susceptible (attachment positive) to hindgut attachment by Pasteuria ramosa genotype P21
			Total tested	Total number of D. magna individuals tested
			Resistotype	Clones are considered susceptible (S, red background) if more than half of individuals tested were scored as susceptible, or resistant (R, blue background) if fewer than half of individuals tested were scored as susceptible.
		Gentoype	965D1	Genotype data for each microsatellite marker listed in primers table. Marker colors indicate fluorescent labels. Genotype letter code indicates whether the given clone's genotype matches the genotype of the susceptible QTL parent (B), the resistant QTL parent (A), or is heterozygous (H). Colors indicate the expected phenotype for the given genotype (red = susceptible, light blue and dark blue = r…
			44154
			90815
			P34new
			U1
			D16
			D42
			P24
		Result	Recombination detected	"1" indicates that recombination was detected (i.e. there is a change in color between marker genotypes for that clone) between the eight markers tested.
Finemap Sanger	Fine-mapping results from SNP markers	Clone		Clone ID number associated with QTL (F2) panel
		P21 hindgut	Susceptible	Number of individuals tested which were scored as susceptible (attachment positive) to hindgut attachment by Pasteuria ramosa genotype P21
			Total tested	Total number of D. magna individuals tested
			Resistotype	Clones are considered susceptible (S, red background) if more than half of individuals tested were scored as susceptible, or resistant (R, blue background) if fewer than half of individuals tested were scored as susceptible.
		Gentoype	U1	Genotype data for each SNP marker listed in primers table. Genotype letter code and corresponding colors are as described in the previous sheet. Data from three microsatellite markers (U1, D16 and D42) are included for positional reference. For markers with two genotypes (markers U0_55 and D19_9), a recombination event was detected within the marker sequence.
			U0_7
			U0_6
			U0_55
			U0_54
			U0_5
			g311b
			D16
			D16_5
			D16_9
			D17_1
			D18
			D19
			D22
			D32
			D42

## Sheet: QTL phenotypes
Clone	QTL panel	P21 hindgut
		Susceptible	Total tested	Resistotype
2	core	3	17	R
3	core	0	6	R
7	core	2	11	R
17	core	1	11	R
19	core	6	6	S
21	core	0	6	R
22	core	0	12	R
28	core	0	6	R
35	core	0	6	R
36	core	0	6	R
38	core	0	6	R
39	core	1	9	R
41	core	0	6	R
52	core	0	6	R
53	core	0	6	R
54	core	0	6	R
56	core	0	6	R
57	core	0	6	R
58	core	0	6	R
60	core	0	6	R
62	core	0	6	R
63	core	0	6	R
65	core	0	6	R
67	core	0	6	R
68	core	6	6	S
71	core	0	6	R
72	core	1	6	R
73	core	0	6	R
75	core	0	6	R
79	core	16	30	S
81	core	0	8	R
82	core	8	11	S
83	core	0	6	R
85	core	6	6	S
92	core	24	43	S
94	core	0	6	R
96	core	0	6	R
97	core	1	6	R
98	core	0	6	R
99	core	0	6	R
103	core	10	11	S
104	core	0	6	R
106	core	8	11	S
109	core	5	5	S
110	core	0	12	R
113	core	0	10	R
114	core	0	9	R
118	core	0	6	R
121	core	0	5	R
123	core	0	5	R
124	core	0	6	R
125	core	0	5	R
126	core	0	6	R
129	core	0	6	R
130	core	9	12	S
132	core	0	5	R
137	core	0	6	R
138	core	0	6	R
140	core	0	6	R
142	core	7	7	S
143	core	5	18	R
144	core	8	8	S
145	core	2	11	R
150	core	0	5	R
151	core	6	6	S
152	core	0	5	R
153	core	6	6	S
155	core	0	6	R
157	core	3	11	R
161	core	0	6	R
162	core	5	6	S
164	core	5	6	S
165	core	0	6	R
166	core	1	12	R
167	core	0	6	R
168	core	0	6	R
169	core	0	9	R
170	core	0	6	R
171	core	4	18	R
172	core	6	6	S
174	core	6	6	S
175	core	0	6	R
177	core	0	6	R
179	core	1	6	R
186	core	0	6	R
187	core	0	6	R
191	core	5	6	S
192	core	6	6	S
196	core	0	6	R
199	core	2	11	R
200	core	5	5	S
204	core	0	6	R
205	core	0	6	R
208	core	0	6	R
210	core	0	5	R
213	core	3	12	R
214	core	12	12	S
215	core	2	11	R
216	core	0	6	R
217	core	0	6	R
218	core	6	6	S
220	core	6	6	S
223	core	7	24	R
225	core	1	6	R
226	core	3	12	R
227	core	0	5	R
236	core	1	6	R
237	core	0	5	R
243	core	2	12	R
245	core	5	6	S
246	core	6	6	S
249	core	5	6	S
251	core	6	6	S
258	core	5	5	S
260	core	4	18	R
261	core	0	6	R
268	core	1	6	R
277	core	0	6	R
282	core	0	6	R
283	core	5	5	S
284	core	6	22	R
285	core	0	9	R
288	core	1	6	R
289	core	0	6	R
290	core	3	12	R
292	core	2	12	R
296	core	0	6	R
301	core	3	12	R
302	core	6	6	S
303	core	3	17	R
304	core	0	6	R
305	core	0	5	R
306	core	4	18	R
307	core	4	17	R
312	core	0	6	R
314	core	3	17	R
315	core	4	18	R
317	core	3	5	S
322	core	5	17	R
323	core	1	6	R
324	core	3	12	R
327	core	1	6	R
330	core	6	6	S
331	core	2	10	R
333	core	0	5	R
336	core	0	6	R
337	core	4	18	R
338	core	5	18	R
339	core	3	12	R
341	core	0	6	R
345	core	5	5	S
348	core	2	11	R
349	core	10	12	S
350	core	6	6	S
351	core	2	11	R
355	core	0	9	R
356	core	6	6	S
357	core	1	10	R
358	core	0	9	R
359	core	0	6	R
360	core	0	5	R
362	core	0	6	R
363	core	18	18	S
364	core	1	9	R
365	core	6	6	S
366	core	0	6	R
370	core	0	12	R
371	core	9	9	S
372	core	7	24	R
375	core	1	6	R
377	core	1	6	R
379	core	0	4	R
382	core	0	6	R
383	core	0	4	R
384	core	0	5	R
385	core	5	5	S
386	core	1	6	R
393	core	1	6	R
397	core	0	11	R
399	core	9	33	R
401	core	0	6	R
402	core	0	4	R
405	core	0	5	R
408	core	0	4	R
410	core	0	6	R
411	core	0	5	R
413	core	2	11	R
414	core	0	6	R
415	core	0	5	R
416	core	1	6	R
426	core	0	5	R
512	extended	6	6	S
514	extended	9	11	S
521	extended	6	6	S
523	extended	6	6	S
528	extended	5	5	S
538	extended	6	6	S
541	extended	6	6	S
556	extended	6	6	S
560	extended	6	6	S
565	extended	5	5	S
569	extended	5	6	S
574	extended	6	6	S
586	extended	6	6	S
587	extended	6	6	S
598	extended	6	6	S
599	extended	5	5	S
605	extended	5	6	S
606	extended	6	6	S
608	extended	6	6	S
614	extended	6	6	S
623	extended	6	6	S
631	extended	5	6	S
637	extended	6	6	S
659	extended	6	6	S
660	extended	6	6	S
687	extended	6	6	S
688	extended	6	6	S
693	extended	9	30	R
702	extended	5	6	S
705	extended	14	32	R
719	extended	5	6	S
721	extended	6	6	S
731	extended	5	5	S
737	extended	6	6	S
744	extended	6	6	S
745	extended	6	6	S
746	extended	6	6	S
748	extended	6	6	S
758	extended	6	6	S
759	extended	6	6	S
767	extended	6	6	S
771	extended	6	6	S
774	extended	6	6	S
777	extended	5	6	S
783	extended	7	7	S
786	extended	13	34	R
790	extended	6	6	S
792	extended	19	34	S
796	extended	6	6	S
822	extended	5	6	S
825	extended	7	7	S
827	extended	6	6	S
831	extended	6	6	S
833	extended	6	6	S
837	extended	5	6	S
841	extended	10	34	R
853	extended	6	6	S
862	extended	5	6	S
864	extended	6	6	S
863	extended	6	6	S
865	extended	6	6	S
869	extended	9	12	S
871	extended	5	6	S
873	extended	6	6	S
898	extended	5	5	S
899	extended	5	5	S
906	extended	11	12	S
912	extended	11	12	S
916	extended	10	12	S
918	extended	6	6	S
921	extended	6	6	S
931	extended	6	6	S
933	extended	5	6	S
937	extended	14	17	S
940	extended	16	24	S
966	extended	5	6	S
992	extended	11	11	S
1006	extended	8	12	S
1007	extended	9	9	S
1021	extended	10	12	S
1032	extended	5	5	S
1035	extended	6	6	S
1038	extended	6	6	S
1042	extended	12	16	S
1048	extended	9	12	S
1051	extended	6	6	S
1073	extended	5	6	S
1077	extended	6	6	S
1081	extended	8	11	S
1084	extended	9	10	S
1086	extended	5	6	S
1091	extended	7	8	S
1094	extended	5	6	S
1100	extended	6	6	S
1109	extended	5	6	S
1112	extended	10	37	R
1115	extended	4	17	R
1118	extended	6	6	S
1119	extended	6	6	S
1120	extended	6	6	S
1125	extended	6	6	S
1133	extended	6	6	S
1134	extended	6	6	S
1138	extended	6	6	S
1139	extended	5	5	S
1150	extended	0	6	R
1161	extended	0	6	R
1180	extended	5	5	S
1181	extended	10	11	S
1186	extended	2	6	R
1189	extended	6	6	S
1194	extended	6	6	S
1210	extended	5	6	S
1215	extended	5	6	S
1218	extended	6	6	S
1220	extended	5	5	S
1232	extended	5	6	S
1233	extended	6	6	S
1244	extended	5	5	S
1253	extended	6	6	S
1256	extended	6	6	S
1261	extended	6	6	S
1265	extended	6	6	S
1266	extended	6	6	S
1280	extended	10	12	S
1288	extended	6	6	S
1293	extended	3	12	R
1296	extended	8	10	S
1300	extended	5	6	S
1303	extended	6	6	S
1309	extended	9	12	S
1320	extended	5	5	S
1323	extended	14	35	R
1333	extended	5	6	S
1334	extended	15	37	R
1345	extended	6	6	S
1346	extended	6	6	S
1348	extended	6	6	S
1351	extended	6	6	S
1353	extended	5	6	S
1356	extended	6	6	S
1358	extended	6	6	S
1371	extended	5	6	S
1373	extended	5	6	S
1381	extended	4	4	S
1386	extended	5	6	S
1389	extended	6	6	S
1400	extended	5	6	S
1404	extended	6	6	S

## Sheet: QTL SNP map
clone	susc	contig12109_982	scaffold02697_5227	contig25428_226	scaffold03326_1096	scaffold01537_841	scaffold01302_1996	scaffold00091_5666	scaffold00772_255	scaffold00772_4449	contig08453_408	scaffold00736_190	scaffold02189_1333	scaffold03191_677	scaffold01042_154	scaffold01192_71	contig56003_1057	scaffold02423_460	scaffold01908_2193	scaffold01594_2429	scaffold01264_2914	scaffold01264_2561	scaffold01630_662	contig08243_112	contig12074_891	scaffold00735_2279	scaffold01513_1699343	scaffold00523_3546	scaffold01513_1917336	contig12069_694	scaffold02537_1722	scaffold02879_2970	contig68675_304	scaffold01068_5883	scaffold01068_287	scaffold01068_181	scaffold02252_141057	scaffold03107_1520	contig09499_464	scaffold00715_3510	contig09730_305	scaffold00878_3411	scaffold01024_2062	contig08401_649	scaffold01072_536	contig27776_484	scaffold00728_824	scaffold01627_196	scaffold03183_1954
		1	1	1	1	1	1	1	1	1	1	1	1	1	1	1	1	1	1	1	1	1	1	1	1	1	1	1	1	1	1	1	1	1	1	1	1	1	1	1	1	1	1	1	1	1	1	1	1
		0	0.792605	0.883354	2.13233	2.13233	2.35029	3.65494	7.32424	7.32424	7.32424	7.76141	12.5734	16.1871	21.381	22.5949	24.5122	25.4427	28.435	31.7252	33.072	33.072	33.7037	40.9129	40.9129	43.0341	46.4202	49.8571	50.1512	54.8651	56.359	58.1324	62.999	64.5729	65.0509	65.0509	66.2491	68.2846	71.4339	83.5768	86.3928	87.1694	87.1694	89.1882	89.1882	89.3978	90.5951	91.0173	91.2036
2	0	BB	BB	BB	BB	BB	BB	BB	AB	AB	AB	AB	AB	AB	-	AB	AB	AB	AB	-	AB	AB	AB	AB	AB	AB	AB	AB	-	-	-	AB	AB	AB	AB	AB	-	AA	AA	AA	AA	AA	AA	AA	AA	AA	AA	AA	AA
3	0	-	BB	-	BB	BB	BB	-	BB	BB	BB	BB	BB	BB	BB	AB	AB	-	BB	BB	AB	-	AB	AB	-	-	AB	BB	-	BB	AB	-	AB	-	AB	AB	AB	-	-	AB	AA	AA	AA	AA	AA	AA	-	AA	AA
7	0	AB	AB	AB	AB	AB	AB	AB	AB	AB	AB	AB	AB	AB	AB	AB	-	AB	AB	AB	AB	AB	AB	AB	AB	AB	AB	AB	AB	-	AB	AB	AB	AB	AB	AB	AB	AB	AB	AA	AA	AA	AA	AA	AA	AA	AA	AA	AA
17	0	AA	AA	AA	AA	AA	AA	AA	AA	AA	AA	AA	AA	-	AA	AA	AA	AA	AA	AA	AA	AA	AA	AB	AB	AB	AB	AA	AA	AB	AB	-	AB	AB	AB	AB	AB	-	AB	-	AB	AB	AB	AB	AB	AB	AB	AB	AB
19	1	AA	AA	AA	AA	AA	AA	AA	AA	AA	AA	-	AA	AA	AA	AA	AA	AA	AA	AA	AA	AA	AA	AA	AA	AA	AA	AA	AA	AA	AA	AA	AA	AA	-	AA	AA	AA	-	AA	AA	AA	AA	AA	AA	AA	AA	AA	AA
21	0	-	AB	AB	AB	AB	AB	AB	AB	AB	AB	AB	AB	AB	AB	AB	AB	AB	AA	AA	AA	AA	AA	AA	AA	AA	AA	AB	AB	-	AB	AB	AB	AB	AB	AB	AB	AB	AB	AB	AB	AB	AB	AB	AB	AB	AB	AB	AB
22	0	AB	AB	AB	AB	AB	AB	AB	AB	AB	AB	AB	AB	BB	-	BB	BB	BB	BB	BB	BB	BB	BB	BB	BB	BB	BB	BB	BB	BB	BB	BB	AB	AB	-	-	BB	AB	AB	-	AB	AB	-	AB	-	AB	AB	-	AB
28	0	BB	AB	AB	AB	AB	AB	-	AB	AB	-	AB	AB	AB	-	AB	AB	AB	AB	AA	AA	AA	AA	AA	AA	AA	AA	AA	AA	AA	AA	AA	AA	AA	AA	AA	AA	AA	AA	AA	-	AA	AA	AB	AB	AB	AB	AB	AB
35	0	AA	AA	AA	AA	-	AA	AA	AA	AA	AA	AA	AA	-	AA	AA	-	AA	AA	AA	AA	AA	-	-	AA	AA	AA	AA	AA	AA	AA	AA	-	AA	-	AA	AA	AA	AA	AA	AA	AA	AA	AA	AA	AA	AA	AA	AA
36	0	BB	BB	BB	BB	BB	BB	BB	BB	BB	BB	BB	BB	BB	AB	AB	AB	AB	AB	AB	AB	AB	AB	AB	AB	AB	AB	AB	AB	AB	AB	AB	AB	AB	AB	AB	AB	AB	AB	AA	AA	AA	AA	AA	AA	AA	AA	AA	AA
38	0	BB	BB	BB	BB	BB	BB	BB	-	BB	BB	-	BB	BB	AB	AB	AB	-	AB	-	AB	AB	AB	-	AB	AB	AB	AB	AB	BB	AB	-	-	AB	-	AB	AB	AB	AB	AA	AA	AA	AA	AA	AA	-	AA	-	AA
39	0	-	AA	AA	AA	AA	AA	AA	AA	AA	AA	AA	AA	AA	-	AA	AA	AA	AA	AA	AA	AA	AA	AA	AA	AA	AA	AA	-	AA	AA	AA	AA	AA	AA	AA	AA	AA	AA	AA	AA	AA	AA	AA	AA	AA	AA	AA	AA
41	0	BB	BB	BB	BB	BB	BB	BB	BB	BB	BB	BB	BB	BB	BB	BB	BB	BB	BB	BB	BB	BB	BB	BB	BB	BB	BB	BB	BB	BB	BB	BB	BB	BB	-	AB	AB	-	AB	AB	AB	AB	AB	AB	AB	AB	AB	AB	AB
52	0	-	-	AB	AB	AB	AB	-	-	AB	AB	-	AA	AA	AA	AA	AA	AA	-	AB	-	AB	-	-	AB	AB	AB	AB	AB	AB	AB	-	-	BB	BB	BB	BB	BB	-	BB	BB	BB	BB	BB	BB	BB	BB	BB	BB
53	0	AA	AA	AA	-	AA	AA	AA	AA	AA	AA	AA	AA	-	AB	AB	AB	AB	AB	AB	AB	AB	AB	AB	AB	AB	AB	AB	AB	AB	-	AB	AB	AB	AB	AB	AB	AB	AB	AB	AB	AB	AB	AB	AB	AB	AB	AB	AB
54	0	BB	BB	BB	BB	BB	BB	BB	AB	AB	AB	AB	AB	AB	AB	AB	AB	AB	AB	-	AB	AB	AB	AB	AB	AB	AB	AB	-	AB	AB	AB	-	AA	AA	AA	AA	AA	AA	AA	AA	AA	AA	AA	AA	AA	AA	AA	AA
56	0	AA	AA	AA	AA	AA	AA	AA	AA	AA	AA	AA	AA	AB	AB	AB	AB	AB	AB	AB	AB	AB	AB	AB	AB	AB	AB	AB	AB	AB	AB	AB	AB	AB	AB	AB	AB	AB	AB	AB	AB	AB	AB	AB	AB	AB	AB	AB	AB
57	0	AB	BB	AB	-	AB	-	AB	BB	BB	BB	BB	BB	BB	BB	BB	-	BB	BB	BB	BB	BB	BB	BB	BB	BB	BB	AB	-	AB	AB	AB	-	AB	AB	AB	AB	-	AB	AB	AB	-	AB	AB	AB	AB	AB	-	-
58	0	AA	AA	AA	AA	AA	AA	-	AA	AA	AA	-	AA	-	-	AB	-	-	AB	AB	-	-	-	AB	-	-	AB	-	AB	BB	AB	AB	-	-	AB	-	AB	AB	-	-	AB	-	-	AB	-	-	AB	AB	AB
60	0	BB	BB	BB	BB	BB	BB	BB	BB	BB	BB	-	BB	BB	-	BB	-	BB	AA	AA	AA	AA	AA	AA	AA	AA	AA	AA	-	AA	AA	AA	AA	AA	AA	AA	AA	AA	AA	AB	AB	AB	AB	-	AB	AB	AB	AB	AB
62	0	AA	AA	AA	AA	AA	AA	AA	AA	AA	AA	-	AA	AA	AB	-	AB	AB	AB	AB	-	-	AB	-	AB	AB	AB	AB	-	-	-	AB	-	AB	AB	AB	AB	AB	AB	AB	AB	-	AB	BB	BB	-	BB	BB	BB
63	0	AA	AA	AA	AA	AA	AA	AA	AA	AA	AA	AA	AA	-	AA	-	AB	AB	AB	-	AB	AB	AB	AB	AB	AB	AB	AB	AB	AB	AB	AB	AB	AB	AB	AB	AB	AA	AA	AA	AA	AA	-	AA	AA	AA	AA	AA	AA
65	0	AB	AB	AB	AB	AB	-	AB	-	AB	AB	AB	AB	BB	BB	BB	BB	BB	BB	AB	AB	AB	AB	AB	AB	AB	AB	AB	-	-	AB	AB	AB	AB	AB	AB	AB	AB	AA	AA	AB	AB	AB	AB	AB	AB	AB	AB	AB
67	0	-	AB	AB	-	-	AB	-	AB	AB	-	AB	-	-	AA	AA	-	AA	AA	AA	AA	AA	AA	AA	AA	AA	AA	AA	AA	AA	AA	AA	AA	AA	AA	AA	AA	AA	-	AA	AA	AA	AA	-	AA	AA	AA	AA	AA
68	1	AA	AA	AA	-	AA	AA	AA	AA	AA	AA	AA	AA	-	AA	AA	AA	AA	AA	AA	-	AA	AA	-	AA	AA	AA	AA	AA	AA	AA	AA	AA	AA	AA	AA	AA	AA	AB	AB	AB	-	-	AB	AB	-	AB	AB	AB
71	0	AB	AB	AB	AB	AB	AB	AB	AB	-	AB	AB	AB	AB	-	AB	AB	AB	AB	BB	BB	BB	BB	BB	BB	BB	BB	BB	BB	BB	BB	BB	BB	BB	BB	BB	BB	BB	AB	AB	AB	AB	AB	AB	AB	-	AB	AB	AB
72	0	-	-	AB	AB	AB	AB	-	-	AB	AB	-	-	-	AA	AA	-	AA	AA	AA	AA	AA	AA	AA	AA	AA	-	AA	AA	AA	AA	AA	AA	-	AA	AA	AA	AA	-	AA	AA	AA	AA	AA	AA	AA	-	AA	AA
73	0	AA	AA	AA	AA	AA	AA	AA	AA	AA	AA	AA	AA	AA	AB	AB	AB	AB	AB	AB	AB	AB	AB	BB	BB	BB	BB	BB	BB	BB	BB	BB	BB	BB	BB	BB	BB	BB	BB	BB	BB	BB	BB	BB	BB	BB	BB	BB	BB
75	0	AA	AA	AA	-	AA	AA	AA	AA	AA	AA	AA	AA	AA	AA	AA	AA	AA	AA	AA	AA	AA	AA	AB	AB	AB	AB	-	AB	-	-	AB	AB	AB	AB	AB	AB	AB	AB	AB	AB	-	-	AB	-	AB	AB	-	AB
79	1	BB	BB	BB	BB	BB	BB	BB	BB	BB	BB	BB	BB	BB	BB	BB	BB	BB	BB	BB	-	BB	BB	BB	BB	BB	BB	BB	BB	BB	BB	BB	BB	-	BB	BB	BB	AB	AA	-	-	AA	AA	AA	AA	AA	AA	AA	AA
81	0	AA	AA	AA	AA	AA	AA	AA	AA	AA	AA	AA	AA	-	AA	AA	AA	AA	AA	AA	AA	AA	AA	AA	AA	AA	AA	AA	AA	AA	AA	AA	AA	AA	AA	AA	AA	AA	AA	AA	AA	AA	AA	AA	AA	AA	AA	AA	AA
82	1	AB	AB	AB	AB	AB	-	AB	AB	AB	AB	AB	AB	AB	-	AB	AB	AB	AB	-	AB	AB	AB	AB	AB	AB	AB	AB	-	AA	AA	AA	AA	AA	AA	AA	AA	AA	AB	AB	AB	AB	AB	AB	AB	AB	AB	AB	AB
83	0	AB	AB	AB	AB	AB	AB	AB	AB	AB	AB	AB	AB	AB	AB	AB	AB	AB	AB	AB	AB	-	AB	AB	AB	AB	AB	AB	AB	AB	AB	AB	AB	AB	AB	AB	AB	AB	AB	AA	AA	AA	AA	AA	AA	AA	AA	AA	AA
85	1	-	AB	AB	BB	BB	BB	-	BB	BB	BB	-	BB	BB	BB	BB	-	-	BB	BB	BB	BB	-	BB	BB	-	AA	-	AA	AA	-	AA	-	AA	-	AA	AA	AA	-	AA	AA	AA	AA	AA	AA	-	AA	AA	AA
92	1	AB	AB	AB	AB	AB	AB	AB	AB	AB	AB	AB	AB	AB	AB	AB	AB	AB	AB	AB	AB	AB	AB	-	AB	AB	AB	AB	-	AB	AB	-	AB	AB	AB	AB	AB	AB	AB	AB	AB	AB	AB	AB	AB	AB	AB	AB	AB
94	0	AB	AB	AB	-	AB	AB	-	-	AB	AB	-	AB	AB	AB	AB	AB	AB	AB	AB	-	AB	AB	-	AB	AB	AB	AB	AB	BB	BB	BB	-	-	AB	AB	AB	AB	AB	AB	BB	BB	BB	-	BB	BB	BB	BB	BB
96	0	AA	AA	AA	AA	AA	AA	AA	AA	AA	AA	AA	AA	-	AA	AA	AA	AA	AA	-	-	-	AB	-	AB	AB	AB	AB	-	BB	AB	AB	AB	AB	AB	AB	-	AB	-	-	AB	AB	AB	AB	AB	AB	-	AB	AB
97	0	BB	BB	BB	BB	BB	BB	BB	BB	BB	BB	BB	BB	BB	AB	AB	AB	AB	AB	AB	AB	AB	AB	AB	AB	AB	AB	AA	AA	AA	AA	AA	AA	AA	AA	AA	AA	AA	AA	AA	AA	AA	AA	AA	AA	AA	AA	AA	AA
98	0	-	BB	AB	AB	-	-	-	BB	AB	AB	AB	AB	AB	AB	AB	AB	AB	-	-	AB	-	AB	AB	AB	AB	AB	AB	-	-	AB	-	AB	AB	AB	AB	AB	AB	AB	AA	AA	AA	AA	AA	AA	AA	AA	AA	AA
99	0	AB	AB	AB	AB	AB	AB	AB	AB	AB	AB	AB	AB	AB	AB	AB	AB	AB	AB	AB	AB	AB	AB	BB	-	BB	BB	BB	-	BB	BB	BB	BB	BB	BB	BB	BB	BB	BB	AB	AB	AB	AB	-	AB	AB	AB	AB	AB
103	1	AA	AA	AA	AA	AA	AA	AA	AA	AA	AA	AA	AA	-	AB	AB	BB	BB	BB	BB	BB	BB	BB	BB	BB	BB	BB	BB	BB	BB	BB	BB	BB	BB	BB	BB	BB	BB	BB	BB	BB	BB	BB	BB	BB	BB	BB	BB	BB
104	0	AB	AB	AB	AB	AB	AB	AB	AB	AB	AB	AB	BB	BB	BB	BB	BB	BB	BB	BB	BB	BB	BB	BB	BB	BB	BB	AB	-	AB	AB	AB	AB	AB	AB	AB	AB	AB	AB	AB	AB	AB	AB	AB	-	AB	AB	AB	AB
106	1	AB	AB	-	AB	-	AB	AB	AB	AB	AB	-	-	AB	-	-	-	AB	AB	AB	-	-	AB	AB	-	AB	AB	AB	-	AB	AB	AB	AB	AB	AB	-	AB	AB	AB	AB	AB	-	AB	AB	-	-	AB	AB	AB
109	1	AA	AA	AA	AA	AA	AA	AA	AA	AA	AA	AA	AA	AA	AA	AA	AA	AA	AA	AA	AA	AA	AA	AA	AA	AA	AA	AA	AA	AA	AA	AA	AA	AA	AA	AA	AA	AA	AA	AA	AA	AA	AA	AA	AA	AA	AA	AA	AA
110	0	AA	AA	AA	AA	AA	AA	AA	AA	AA	AA	AA	AA	-	AA	AA	AA	AA	AA	AA	AA	AA	AA	AB	AB	AB	AB	AB	AB	AB	AB	AB	AB	AB	AB	AB	AB	AB	AB	AB	AB	AB	AB	AB	AB	AB	AB	AB	AB
113	0	BB	BB	BB	BB	BB	BB	BB	BB	BB	BB	BB	BB	BB	BB	-	BB	BB	BB	BB	BB	BB	BB	BB	BB	BB	-	BB	BB	BB	BB	BB	AB	AB	AB	AB	AB	AB	-	AB	AB	AB	AB	AB	AB	-	-	AB	AB
114	0	BB	BB	BB	AB	-	BB	BB	BB	BB	BB	BB	BB	BB	BB	BB	-	BB	BB	BB	BB	-	-	BB	-	BB	BB	BB	BB	BB	BB	BB	AB	AB	-	AB	-	AB	-	AB	-	-	-	-	AB	AB	AB	AB	-
118	0	-	BB	AB	AB	AB	-	AB	-	AB	AB	AB	AB	AB	AB	AB	AB	AB	-	-	-	-	-	AB	AB	AB	AB	AB	-	-	AB	-	AB	AB	AB	AB	AB	AB	AA	AA	AA	AA	AA	AA	AA	AA	AA	AA	AA
121	0	AB	AB	AB	AB	AB	AB	-	AB	AB	AB	AB	AB	AB	AB	-	AB	AB	AB	AB	AB	AB	AB	-	AB	AB	AB	-	AA	AA	AA	AA	AA	-	AA	AA	AA	AA	AA	AA	AA	AA	AA	AA	AA	AA	AA	AA	AA
123	0	AB	AB	AB	AB	AB	AB	AB	AB	AB	AB	AB	AB	AB	AB	AB	-	AB	AB	AB	AB	AB	AB	AB	AB	AB	AB	AB	AB	AB	AB	AB	AB	AB	AB	AB	AB	AB	AB	AB	AB	AB	-	AA	-	AB	AB	AB	AB
124	0	AA	AA	AA	AA	AA	AA	AA	AA	AA	AA	AA	-	-	-	BB	AB	AB	-	-	AB	-	AA	AA	AA	AA	AA	AA	-	AA	AA	AA	AA	AA	AA	AA	AA	AA	AA	AA	AA	AA	AA	AA	AA	AA	AA	AA	AA
125	0	AA	AA	AA	AA	AA	AA	AA	AA	AA	AA	-	AA	-	AA	AA	AA	-	AA	AA	AA	AA	AA	AB	AA	AA	AA	AA	AA	AA	AA	AA	-	-	AA	AA	AA	AA	-	AB	AB	-	AB	AB	-	-	-	AB	-
126	0	AA	AA	AA	AA	AA	AA	AA	AA	AA	AA	AA	AA	AA	AA	AA	AA	AA	AA	AA	AA	AA	AA	AA	AA	AA	AA	AA	AA	AA	AA	AA	AA	AA	AA	AA	AA	AA	AA	BB	BB	BB	BB	BB	BB	-	BB	BB	BB
129	0	AB	AB	AB	AB	AB	AB	AB	AB	AB	AB	AB	AB	AB	AB	AB	AB	AB	AB	AB	-	AB	AB	AB	AB	AB	AB	AB	-	AB	AB	AB	AB	AB	AB	AB	AB	AB	AB	AB	AB	AB	-	AB	AB	AB	AB	AB	AB
130	1	-	AB	-	-	-	-	AB	AB	-	AB	AB	AB	BB	AB	AB	-	AB	-	-	-	-	AB	-	AB	AB	-	-	-	-	-	-	AB	AB	AB	AB	-	AB	-	AB	AB	AB	-	-	-	AB	AB	AB	-
132	0	AB	-	AB	AB	-	AB	-	AB	AB	-	AB	AB	AB	AB	AA	AA	-	-	AA	AA	AA	AA	-	AA	AA	AA	-	AA	AA	AA	AB	-	-	AB	AB	AB	-	AB	-	AA	AA	AA	AA	AA	AA	AA	AA	AA
137	0	BB	BB	BB	BB	BB	BB	BB	AA	AA	AA	AA	AA	-	AA	AA	-	-	AA	AA	-	AA	AA	AA	AA	AA	AA	-	AB	-	-	-	AB	AB	AB	AB	AB	-	AB	BB	-	BB	BB	BB	BB	-	BB	BB	BB
138	0	AB	AB	AB	AB	AB	AB	-	AA	AA	AA	AA	AA	AA	AB	AB	AB	AB	AB	AB	AB	AB	AB	AB	AB	AB	AB	AB	AB	AB	AB	AB	AB	AB	AB	AB	AA	AA	AA	AB	AB	AB	-	AB	AB	-	BB	BB	BB
140	0	-	AB	-	-	-	AB	-	AA	AA	AA	-	AA	AA	-	-	-	AB	-	AB	-	AB	-	-	-	AB	AB	AB	AB	-	AB	-	-	AB	AB	AB	AA	AA	AA	AB	AB	-	AB	AB	-	AB	BB	BB	BB
142	1	BB	BB	BB	BB	BB	BB	BB	BB	BB	BB	BB	BB	BB	BB	BB	BB	-	BB	BB	-	BB	BB	BB	BB	BB	BB	-	AA	-	AA	AA	AA	AA	-	AA	-	AA	AA	AA	-	AA	AA	AA	AA	-	AA	AA	-
143	0	AB	AB	AB	AB	AB	AB	AB	AB	AB	AB	-	BB	BB	BB	BB	BB	BB	BB	BB	BB	BB	BB	BB	BB	BB	BB	-	BB	-	-	AB	AB	AB	AB	AB	AB	AB	AB	-	AB	-	-	AB	AB	AB	AB	AB	AB
144	1	BB	BB	BB	BB	BB	BB	BB	BB	BB	BB	BB	BB	BB	BB	BB	BB	BB	BB	BB	BB	BB	BB	BB	BB	BB	BB	-	AA	AA	AA	AA	AA	AA	AA	AA	AA	AA	AA	AA	AA	AA	AA	AA	AA	AA	AA	AA	AA
145	0	AB	AB	-	AB	AB	AB	-	AB	AB	AB	AB	AB	AB	-	AB	AB	AB	AB	AB	-	-	AB	AB	AB	AB	AB	AB	-	-	-	-	AB	AB	AB	-	-	AB	-	-	AB	AB	-	AB	AB	-	AB	-	-
150	0	BB	BB	BB	BB	BB	BB	-	BB	BB	BB	BB	BB	BB	BB	BB	BB	BB	BB	BB	BB	BB	BB	BB	BB	BB	AB	AB	AB	AB	-	-	AB	AB	AB	AB	AB	AB	AB	AB	-	-	AB	AB	AB	-	AB	AB	-
151	1	BB	BB	BB	BB	BB	BB	BB	BB	BB	BB	BB	BB	BB	AB	AB	AB	AB	AB	AB	AB	AB	AB	-	AB	AB	AB	AB	AB	AB	AB	AB	AB	AB	AB	AB	AB	AA	AA	AA	AA	AA	AA	AA	AA	AA	AA	AA	AA
152	0	AA	AA	AA	AA	-	-	AA	AA	AA	-	AA	-	-	AA	AA	AA	AA	AA	AA	AA	AA	AA	AA	-	AA	AA	AA	AA	AA	AA	AA	AA	AA	AA	AA	AB	-	AB	AB	BB	BB	BB	BB	BB	BB	BB	BB	BB
153	1	AB	AB	AB	AB	AB	AB	AB	AB	AB	AB	AB	AB	AB	AB	AB	AB	AB	AA	AA	AA	AA	AA	AA	AA	AA	AA	AA	AA	AA	AA	AA	AA	AA	AA	AA	AA	AA	AA	AA	AA	AA	AA	AA	AA	AA	AA	AA	AA
155	0	AA	AA	AA	AA	AA	AA	AA	AA	AA	AA	AA	AA	AA	AA	AA	AA	AA	AA	AA	AA	AA	AA	AB	AB	AB	AB	AB	-	AB	AB	AB	AB	-	AB	-	AB	AB	AB	-	AB	AB	AB	-	AB	-	AB	AB	AB
157	0	AB	AB	AB	AB	AB	AB	AB	-	AB	AB	AB	AB	AB	AB	AB	AB	AB	AB	-	AB	AB	AB	BB	BB	BB	BB	BB	BB	-	AB	AB	AB	AB	AB	AB	AB	AB	AB	AB	AB	AB	-	AB	AB	AB	AB	AB	AB
161	0	AA	AA	AA	AA	AA	AA	AA	AA	AA	AA	AA	AA	-	AA	AA	AA	AA	AA	AA	AA	AA	AA	BB	-	BB	AB	BB	BB	BB	BB	BB	BB	BB	BB	BB	BB	BB	BB	BB	BB	BB	BB	BB	BB	BB	BB	BB	BB
162	1	-	AB	-	-	-	AB	AB	AB	-	AB	-	AB	BB	-	AB	-	AB	-	-	-	-	AB	-	AB	AB	-	-	AB	-	-	-	-	AB	AB	AB	AA	AA	-	AA	AA	AA	AA	AA	AA	AA	AA	AA	AA
164	1	AA	AA	AA	AA	AA	AA	AA	AA	AA	AA	AA	AA	-	AA	AA	AA	-	AB	AB	-	-	AB	AB	AB	-	-	AB	-	BB	-	AA	AA	AA	AA	AA	AA	-	AA	AA	AA	AA	AA	AA	AA	AA	AA	AA	AA
165	0	AA	AA	AA	AA	AA	AA	AA	AA	AA	AA	AA	AA	AA	AA	AA	AA	AA	-	-	AB	-	AB	-	AB	AB	AB	AB	-	AB	AB	AB	AB	AB	AB	AB	AB	BB	BB	BB	BB	BB	BB	BB	BB	BB	BB	BB	BB
166	0	-	AB	AB	AB	AB	-	AA	AB	AB	AB	AB	AA	AA	AB	AB	AB	AB	AB	-	AB	AB	AB	AB	AB	AB	AB	AB	-	BB	AB	AB	AB	AB	AB	AB	AB	AB	-	AB	BB	BB	BB	BB	BB	BB	BB	BB	BB
167	0	AB	-	AB	-	AB	AB	AB	AB	-	AB	-	AB	AB	AB	AB	AB	AB	AB	AB	AB	AB	AB	AB	AB	AB	AB	-	-	AB	AB	AB	AB	AB	AB	AB	AB	-	AB	AB	BB	-	BB	BB	BB	-	-	-	BB
168	0	AB	AB	AB	AB	AB	AB	-	AB	AB	AB	-	-	AB	-	AB	-	-	BB	-	-	-	-	AA	AA	-	AA	-	AA	AA	-	-	AA	AB	AB	AB	-	AB	BB	BB	BB	BB	BB	-	BB	BB	BB	BB	BB
169	0	AB	AB	AB	-	AB	AB	-	AB	AB	AB	AB	AA	-	AA	AA	AA	AA	AA	AA	AA	AA	AA	AA	AA	AB	AB	AB	-	-	AB	AB	AB	AB	AB	AB	AB	-	AB	AB	AB	-	AB	AA	AA	AA	AA	AA	AA
170	0	AB	AB	AB	AB	AB	AB	-	-	AB	AB	-	-	AA	AA	AA	AA	AA	AA	AA	AA	-	AA	AA	AA	AB	AB	AB	AB	AB	AB	AB	-	AB	-	AB	-	AB	AB	AB	AB	AB	AB	AA	AA	AA	AA	AA	AA
171	0	AA	AA	AA	AA	AA	AA	AA	AA	AA	AA	AA	AA	-	AA	AA	AA	AA	AA	AA	AA	AA	AA	AB	AB	AB	AB	AB	AB	AB	AB	AB	AB	AB	AB	AB	AB	AA	AA	AB	AB	AB	AB	AB	-	AB	AB	AB	AB
172	1	AB	AB	AB	AB	AB	AB	AB	AB	AB	AB	AB	AB	AB	AB	-	AB	AB	AB	AB	AB	AB	AB	-	AB	AB	AB	AB	AB	-	AB	AB	AB	AB	AB	AB	AB	AB	AB	BB	BB	BB	BB	BB	BB	BB	BB	BB	BB
174	1	AB	AB	-	AB	AB	AB	AB	AB	AB	AB	AB	AB	AB	AB	-	AB	AB	AB	AB	-	AB	AB	AA	AA	AA	AA	AA	AA	AA	AA	AA	AA	AA	AA	AA	AA	AA	AA	AA	AB	AB	AB	AB	AB	AB	AB	AB	AB
175	0	AA	AA	AA	AA	AA	AA	AA	AB	AB	AB	AB	AB	AB	AB	AB	AB	AB	AB	-	AB	AB	AB	-	AB	AB	AB	AB	AB	-	AB	AB	AB	AB	AB	AB	AB	AB	AB	AB	AB	-	AB	AB	AB	AB	AB	AB	AB
177	0	BB	BB	BB	BB	BB	BB	BB	BB	BB	BB	BB	BB	BB	AA	AA	AA	AA	AA	-	AB	AB	AB	AB	AB	AB	AB	AB	-	-	AB	AB	AB	AB	AB	AB	AB	-	AB	AB	AB	AB	AB	AB	AB	AB	AB	-	AB
179	0	AA	AA	AA	AA	AA	AA	AA	-	AB	AB	AB	AB	AB	-	AB	AB	AB	-	-	AB	-	AB	AB	AB	AB	AB	-	-	-	-	AB	AB	AB	AB	AB	AB	-	AB	AB	AB	AB	AB	AB	AB	AB	AB	-	-
186	0	BB	BB	BB	BB	BB	BB	BB	BB	BB	BB	BB	BB	BB	BB	BB	BB	BB	BB	BB	BB	BB	BB	BB	-	BB	BB	BB	BB	BB	BB	BB	BB	BB	BB	BB	BB	BB	BB	BB	BB	BB	BB	BB	BB	BB	BB	BB	BB
187	0	AB	AB	AB	AB	AB	-	AB	AB	AB	AB	AB	AB	AB	-	AB	AB	-	AB	AB	-	AB	AB	-	AB	-	AB	-	-	-	AB	-	AB	-	AB	AB	BB	AB	AB	BB	BB	BB	BB	BB	BB	BB	AB	-	AB
191	1	AB	AB	AB	-	AB	AB	-	AB	AB	AB	AB	AB	AB	AB	AB	AB	AB	AB	AB	AB	AB	AB	-	AB	AB	-	BB	BB	BB	BB	BB	BB	BB	BB	BB	BB	BB	BB	BB	BB	BB	-	BB	BB	BB	BB	BB	BB
192	1	AA	-	AA	AA	AA	AA	AA	-	AA	-	-	AA	AB	AB	AB	-	BB	BB	BB	-	BB	BB	-	-	-	-	-	BB	BB	-	-	-	AB	BB	BB	-	-	-	BB	-	BB	BB	-	BB	BB	BB	-	BB
196	0	-	-	-	-	-	-	BB	BB	BB	BB	BB	-	BB	BB	BB	BB	-	-	-	AB	-	-	-	BB	AB	AB	AB	-	BB	AB	-	AB	AB	AB	AB	-	-	-	-	AB	AB	AB	-	AB	-	AB	AB	-
199	0	-	AB	-	AB	AB	AB	AB	AB	AB	AB	-	AB	AB	BB	BB	-	BB	BB	BB	BB	BB	BB	BB	BB	BB	BB	BB	BB	BB	BB	AB	AB	AB	AB	AB	-	AB	AB	-	AB	AB	AB	AB	AB	AB	AB	-	AB
200	1	AA	AA	AA	AA	AA	AA	AA	AA	AA	AA	AA	AB	AB	AB	AB	AB	AB	AB	AB	AB	AB	AB	BB	BB	BB	AB	AB	AB	-	AB	AB	AB	AA	AA	AA	AA	AA	AA	AA	AA	AA	AA	AA	AA	AA	AA	AA	AA
204	0	-	AB	AB	-	-	AB	-	AB	AB	-	AB	AB	BB	BB	-	BB	BB	BB	BB	BB	BB	-	BB	BB	BB	BB	BB	BB	BB	BB	BB	-	BB	BB	BB	BB	BB	BB	BB	BB	BB	BB	BB	BB	BB	BB	BB	BB
205	0	AA	AA	AA	-	AA	AA	-	-	-	AA	-	-	-	AA	AA	AA	AA	-	AA	AA	AA	AA	-	AA	AA	AA	AA	AA	AA	AA	AA	-	-	-	-	AB	AB	-	AA	AA	AA	-	-	AA	AA	AA	AA	AA
208	0	-	AB	AB	AB	AB	AB	AA	AA	AA	AA	-	-	-	AA	AA	AA	-	AA	AA	AA	AA	AA	AA	AA	AA	AA	AA	AA	AA	AA	-	AA	AA	AA	AA	AA	AA	-	-	-	AA	AA	-	AA	-	AA	-	AA
210	0	-	AB	-	-	-	AB	-	AB	AB	AB	AB	AB	-	AB	AB	-	-	AB	-	AB	AB	AB	BB	-	AB	AB	-	-	-	AB	-	-	AB	AB	AB	AB	AB	AB	AB	AB	-	-	AB	AB	AB	AB	AB	AB
213	0	BB	BB	-	BB	BB	BB	-	BB	BB	BB	BB	-	-	AB	-	AB	-	AB	AB	AB	-	AB	AB	AB	AB	AB	-	-	-	AB	-	-	-	AB	AB	AB	-	AB	AB	AB	-	AB	AB	AB	AB	AB	-	-
214	1	-	AB	-	AB	AB	-	AB	AB	-	AB	AB	AB	BB	-	AB	AB	-	AB	-	-	-	-	-	-	AB	AB	-	BB	-	AB	AB	-	AB	AB	-	AB	-	AB	-	AB	AB	AB	AB	AB	-	AB	-	AB
215	0	-	AA	AA	AA	AA	AA	AA	AA	AA	AA	AA	AA	AA	AA	AA	-	AA	AA	AA	-	AA	AA	AA	AA	AA	AA	-	AA	AA	-	AA	AA	AA	AA	AA	AA	AA	AA	AA	AA	-	AA	AA	AA	AA	AA	AA	AA
216	0	AB	AB	AB	AB	AB	-	AB	AB	AB	AB	AB	AB	AB	AB	AB	AB	AB	AB	-	AB	AB	AB	AB	AB	AB	AB	AB	-	AB	AB	AB	AB	AB	AB	AB	AB	AB	AB	AA	AA	AA	AA	AA	AA	AA	AA	AA	AA
217	0	AB	AB	AB	-	AB	AB	AB	AB	AB	AB	AB	AB	BB	BB	BB	BB	BB	BB	BB	BB	BB	BB	BB	BB	BB	BB	BB	BB	BB	BB	BB	AB	AB	AB	AB	AB	AB	AB	AB	AB	AB	AB	-	-	AB	AB	AB	AB
218	1	AB	-	AB	AB	AB	AB	AB	AB	AB	AB	AB	AB	BB	-	BB	-	-	-	BB	BB	BB	BB	BB	-	BB	BB	-	-	BB	-	BB	AB	AB	AB	AB	AB	AB	AB	AB	AB	AB	AB	AB	AB	AB	AB	AB	AB
220	1	-	AB	AB	AB	AB	AB	AB	AB	AB	AB	AB	BB	BB	BB	BB	-	AB	AB	AB	-	AB	AB	-	AB	AB	-	AB	AB	AB	-	-	-	AB	AB	AB	AB	-	AB	AB	-	-	-	-	AB	AB	AB	BB	-
223	0	AB	AB	AB	AB	AB	AB	-	AB	AB	AB	AB	AB	-	AB	AB	AB	AB	-	-	AB	AB	AB	AB	AB	AB	AB	AB	AB	AB	AB	AB	-	BB	BB	BB	BB	BB	BB	BB	BB	BB	BB	-	BB	BB	BB	BB	BB
225	0	AA	AA	AA	AA	AA	AA	-	AA	AA	AA	AA	-	-	AA	AA	-	AA	AA	AA	AA	AA	AA	AA	AA	AA	AA	AA	AA	AA	AA	AA	AA	AA	-	AA	AA	AA	AA	-	AA	AB	-	-	AB	AB	AB	-	-
226	0	AA	AA	AA	AA	AA	AA	AA	AA	AA	AA	-	AA	-	AA	AA	AA	AA	-	AB	AB	-	AB	AB	-	AB	-	AB	AB	-	-	-	AB	AB	AB	AB	AB	AB	AB	AB	AB	AB	AB	AB	AB	AB	-	AB	AB
227	0	BB	BB	BB	BB	BB	BB	BB	AB	AB	AB	AB	AB	-	-	AB	-	-	AB	-	-	-	-	-	AB	AB	AB	AB	AB	-	-	AB	AB	AB	-	-	AB	BB	-	BB	BB	BB	BB	-	BB	BB	BB	BB	BB
236	0	AB	AB	AB	AB	AB	AB	-	AB	-	AB	AB	AB	-	AB	AB	AB	AB	AB	BB	BB	BB	BB	BB	BB	BB	-	BB	BB	-	BB	BB	BB	-	BB	BB	BB	BB	BB	BB	BB	BB	-	BB	BB	BB	BB	BB	BB
237	0	AA	AA	AA	AA	AA	AA	AA	BB	AB	AB	AB	AB	AB	AB	AB	-	AB	-	-	-	-	AB	-	AB	-	AB	AB	-	-	AB	-	-	-	AB	AB	AB	-	AB	BB	BB	BB	BB	-	BB	BB	BB	BB	BB
243	0	AB	AB	AB	AB	AB	-	AA	AA	AA	AA	AA	-	AA	AA	AA	AA	AA	AA	BB	AB	AB	AB	AB	AB	AB	AB	AB	-	BB	-	AB	AB	AB	AB	AB	AB	-	AB	AB	-	-	AB	-	-	-	AB	-	-
245	1	-	AB	-	-	AB	AB	-	AB	AB	AB	AB	-	-	AA	AA	AA	AA	AA	AA	AA	AA	AA	-	AA	AA	-	-	-	-	AB	AB	-	AB	AB	AB	-	-	AB	AB	AB	AB	-	-	-	AB	AB	AB	AB
246	1	AA	AA	AA	AA	AA	-	AA	AA	AA	AA	AA	AA	AA	AB	AB	AB	AB	AB	AB	AB	AB	AB	AB	AB	AB	AB	AA	-	AA	AA	AA	AA	AA	AA	AA	AA	AA	AA	AB	BB	BB	BB	BB	BB	BB	BB	BB	BB
249	1	AB	AA	AA	AA	AA	AA	AA	AA	AA	AA	AA	AA	AA	AA	AA	AA	AA	AA	AA	AA	AA	AA	AA	AA	AA	AA	AA	AA	AA	AA	AA	AA	AA	AA	AA	AA	AA	AA	AA	AA	AA	AA	AA	AA	AA	AA	AA	AA
251	1	AA	AA	AA	AA	AA	AA	AA	AA	AA	AA	AA	AA	AA	AA	AA	-	AB	AB	BB	AB	-	-	AB	AB	AB	AB	-	-	AB	AB	AA	AA	AA	AA	AA	AA	AA	AA	AA	AA	AA	AA	AA	AA	AA	AA	AA	AA
258	1	AB	AB	AB	AB	AB	AB	AB	AB	AB	AB	AB	AB	AB	-	AB	AB	AB	AB	AB	AB	AB	AB	-	AB	AB	AB	AB	AB	BB	BB	BB	BB	BB	BB	BB	BB	BB	BB	-	BB	-	BB	BB	BB	BB	BB	-	BB
260	0	AB	AB	AB	AB	AB	AB	AB	AA	AA	AA	AA	AA	AB	AA	AA	AA	AA	AA	AA	AA	-	AA	AA	AA	AA	AA	AA	AA	AA	AA	AA	AA	AA	AA	AA	AA	AA	AA	AA	AA	AA	AA	AA	AA	AA	AA	AA	AA
261	0	AA	AA	AA	AA	AA	AA	AA	AA	AA	AA	AA	AA	AA	AA	AB	AB	AB	AB	AB	AB	AB	AB	BB	BB	BB	BB	BB	BB	BB	BB	BB	BB	BB	BB	BB	BB	BB	BB	-	AB	AB	AB	AB	AB	AB	AB	AB	AB
268	0	-	-	AB	-	AB	AB	-	AB	AB	-	-	AB	-	-	AB	-	-	-	AB	-	AB	AB	-	AB	AB	-	AB	-	-	-	AB	-	AB	AB	AB	-	AB	-	AB	-	AB	AB	-	AB	AB	AB	AB	AB
277	0	-	-	-	AB	-	AB	-	AB	AB	AB	-	-	-	-	AB	-	AA	AA	AA	AA	AA	AA	AA	AA	AA	AA	AA	AA	AA	AA	AA	AA	AA	AA	AA	-	-	AA	AA	AA	AA	AA	AA	AA	AA	AA	AA	AA
282	0	AA	AA	AA	AA	AA	AA	AA	AA	AA	AA	-	-	AB	-	AB	-	-	BB	BB	-	BB	BB	BB	-	BB	BB	BB	BB	BB	BB	-	-	-	-	BB	BB	BB	-	-	AB	AB	AB	-	-	AB	-	-	AB
283	1	AB	AB	AB	AB	AB	AB	AB	AB	AB	AB	AB	-	AB	-	AB	-	AA	AA	AA	AA	AA	AA	AA	AA	-	AA	AA	AA	AA	AA	AA	AA	AA	AA	AA	AA	AA	AA	AA	AA	AA	AA	AA	AA	AA	AA	-	-
284	0	AA	AA	AA	AA	AA	AA	AA	AA	AA	AA	AA	AA	-	AA	AA	AA	AA	AA	AA	AA	AA	AA	AA	AA	AA	AA	AA	AA	AA	AA	AA	AA	AA	AA	AA	AA	AA	AA	AA	AA	AA	AA	AA	AA	AA	AA	AA	AA
285	0	AB	AB	AB	AB	AB	AB	AB	AB	AB	AB	AB	AB	AB	AB	AB	AB	AB	AB	AB	AB	AB	AB	AB	AB	AB	AA	AA	AA	AA	AA	AA	AA	AA	AA	AA	AA	AA	AA	AB	AB	AB	AB	AB	-	AB	AB	AB	AB
288	0	AB	-	AB	AB	AB	AB	AB	AB	AB	AB	BB	BB	BB	BB	BB	BB	BB	BB	BB	BB	BB	BB	BB	BB	BB	BB	BB	BB	BB	BB	BB	BB	BB	BB	BB	BB	BB	BB	BB	BB	BB	BB	BB	BB	BB	BB	BB	BB
289	0	-	-	-	-	-	AB	-	-	-	-	BB	BB	BB	BB	BB	BB	BB	BB	BB	BB	BB	BB	BB	BB	BB	BB	BB	BB	BB	BB	BB	BB	BB	BB	BB	BB	BB	BB	BB	BB	BB	-	BB	BB	BB	BB	BB	BB
290	0	BB	-	-	BB	-	-	BB	BB	BB	BB	-	BB	BB	BB	BB	BB	BB	BB	BB	BB	BB	BB	BB	-	AB	AB	AB	AB	AB	AB	AB	AB	AB	AB	AB	AB	AB	AB	-	BB	BB	BB	BB	BB	BB	BB	BB	BB
292	0	BB	BB	BB	BB	BB	BB	BB	BB	BB	BB	BB	BB	BB	BB	BB	BB	-	BB	BB	BB	BB	BB	BB	BB	BB	BB	BB	BB	BB	BB	BB	BB	BB	BB	BB	BB	BB	BB	BB	BB	BB	BB	BB	BB	BB	BB	BB	BB
296	0	AA	AA	AA	AA	AA	AA	AA	AA	AA	AA	AA	AA	AA	AA	AA	AA	AA	AA	AA	AA	AA	AA	AA	AA	AA	AA	AA	AA	AA	AA	AA	AB	AB	AB	AB	AB	AB	AB	AB	AB	AB	AB	AB	AB	AB	AB	AB	AB
301	0	AA	AA	AA	AA	AA	AA	AA	AA	AA	AA	AA	AA	-	AA	AA	AA	AA	AA	AA	AA	-	AA	AA	AA	AA	AA	AA	AA	AA	AA	AA	AB	AB	AB	AB	AB	AB	AB	AB	AB	AB	AB	AB	AB	AB	AB	AB	AB
302	1	BB	BB	BB	BB	BB	BB	BB	BB	BB	BB	BB	-	BB	BB	BB	BB	BB	BB	BB	BB	BB	BB	BB	BB	BB	BB	-	BB	BB	BB	BB	BB	BB	BB	BB	BB	BB	-	AB	AB	AB	AB	-	AB	AB	-	AB	AB
303	0	BB	BB	BB	BB	BB	BB	BB	BB	BB	BB	BB	BB	BB	BB	BB	BB	BB	BB	BB	BB	BB	BB	BB	-	BB	BB	BB	BB	BB	BB	BB	BB	BB	BB	BB	BB	BB	BB	AA	AA	AA	AA	AA	AA	AA	AA	AA	AA
304	0	AA	AA	AA	AA	AA	-	AA	AA	AA	AA	AA	AA	-	AA	AA	AA	AA	AA	-	AB	AB	AB	AB	AB	AB	AB	AB	AB	-	-	AB	AB	AB	BB	BB	BB	BB	BB	-	BB	BB	BB	-	AB	AB	AB	AB	AB
305	0	AB	AB	AB	AB	AB	AB	AB	BB	BB	BB	BB	BB	-	BB	BB	BB	BB	BB	BB	BB	BB	BB	BB	BB	BB	AB	AB	AB	AB	AB	AB	AB	AB	AB	AB	AB	AB	AA	AA	AA	AB	AB	AB	AB	AB	AB	AB	AB
306	0	AB	AB	AB	AB	AB	AB	AB	AA	AA	AA	AA	AA	AA	AA	AA	AA	AA	AA	AA	AA	AA	AA	AB	AB	AB	AB	AB	AB	AB	AB	AB	AB	AB	AB	AB	AB	AB	AB	AB	AB	AB	-	AB	AB	AB	AB	AB	AB
307	0	AB	AB	AB	AB	AB	AB	AB	AB	AB	AB	AB	-	AA	AA	AA	AA	AA	AA	AA	AA	AA	AA	AA	AA	AB	AB	AB	AB	AB	AB	AB	-	AB	AB	AB	AB	AB	AB	AB	AB	AB	AB	AA	AA	AA	AA	AA	AA
312	0	BB	BB	-	-	BB	BB	BB	BB	BB	BB	-	AB	AB	AB	AB	AB	AB	AB	-	-	-	AB	AB	AB	AB	AB	-	-	BB	AB	-	AB	-	AB	AB	AB	AB	AB	AB	AB	AB	AB	AA	AA	AA	AA	AA	AA
314	0	AB	AB	AB	AB	AB	AB	AB	AB	AB	AB	AB	AB	-	AB	AB	AB	AB	AB	AB	AB	AB	AB	BB	BB	BB	BB	BB	BB	BB	BB	BB	AB	AB	AB	AB	AB	AB	AB	AB	AB	AB	AB	AB	AB	AB	AB	AB	AB
315	0	AB	AB	AB	AB	-	AB	AB	AB	AB	AB	AB	AB	AB	AB	AB	-	AB	AB	AB	-	AB	AB	BB	BB	BB	BB	BB	BB	BB	BB	BB	AB	AB	AB	AB	AB	AB	AB	AB	AB	AB	AB	AB	AB	AB	AB	AB	AB
317	1	BB	BB	BB	BB	BB	BB	BB	BB	-	BB	BB	BB	BB	AB	AB	-	AB	AA	AA	-	AA	AA	AA	AA	AA	AA	AA	AA	AA	AA	AA	AA	AA	AA	AA	AA	AA	AA	AB	AB	-	AB	AB	AB	AB	AB	-	AB
322	0	BB	BB	BB	BB	BB	BB	BB	BB	BB	BB	BB	BB	BB	BB	BB	BB	BB	BB	BB	BB	BB	BB	BB	BB	BB	BB	BB	BB	AB	AB	AB	AB	AB	AB	AB	AB	AB	AB	AB	AB	AB	AB	AB	AB	AB	AB	AB	AB
323	0	AA	AA	AA	AA	AA	AA	AA	AA	AA	AA	AA	AA	-	AB	-	AB	BB	BB	BB	BB	BB	BB	BB	BB	BB	BB	BB	BB	BB	BB	BB	BB	BB	BB	BB	BB	AB	AB	AB	AB	AB	AB	AB	AB	AB	AB	AB	AB
324	0	BB	BB	BB	BB	BB	BB	BB	-	BB	BB	BB	BB	BB	-	BB	BB	BB	BB	-	BB	BB	BB	BB	BB	BB	BB	BB	BB	BB	BB	BB	BB	BB	BB	-	BB	-	BB	BB	BB	BB	BB	BB	BB	BB	BB	-	-
327	0	AB	AB	AB	AB	AB	AB	AB	AB	-	AB	AB	AB	-	AB	AB	AB	AB	AB	AB	-	AB	AB	-	-	AB	AB	AB	AB	AB	AB	AB	AB	AB	AB	AB	AB	AB	AB	AB	AB	AB	AB	AB	AB	AB	AB	AB	AB
330	1	BB	BB	BB	BB	BB	BB	BB	BB	BB	BB	BB	BB	-	BB	BB	-	BB	BB	BB	-	BB	BB	BB	BB	BB	BB	BB	BB	BB	BB	BB	BB	-	BB	BB	BB	BB	BB	BB	-	BB	BB	AB	AB	AB	AB	-	-
331	0	AA	AA	AA	-	AA	AA	AA	AA	AA	AA	AA	AA	AB	AA	AA	-	AA	AA	AA	-	-	AA	AA	AA	AA	AA	AA	AA	AA	AA	-	AB	AB	-	AB	-	AB	-	AB	AB	AB	AB	AB	AB	AB	-	-	AB
333	0	BB	BB	BB	BB	BB	BB	BB	BB	BB	BB	BB	BB	BB	BB	BB	BB	BB	BB	BB	-	BB	BB	BB	-	BB	BB	BB	BB	BB	BB	BB	BB	BB	BB	BB	BB	BB	BB	BB	BB	BB	BB	BB	BB	BB	BB	BB	AB
336	0	AA	AA	AA	-	AA	AA	AA	AA	AA	AA	AA	AA	AA	AA	AA	AA	-	AA	AA	AA	AA	AA	AA	AA	AA	AA	-	AA	AA	AA	-	AB	AB	AB	AB	AB	-	-	-	AB	-	AA	-	-	AB	AB	-	AB
337	0	AB	-	AB	AB	-	AB	-	-	-	AB	AB	AB	AB	AB	AB	-	-	AB	-	-	AB	-	-	AB	AA	AA	-	AA	AA	AA	AA	-	AA	-	AA	AA	AA	AA	AA	AA	AA	AA	-	AA	-	AA	AA	AA
338	0	-	-	AB	AB	AB	-	-	AB	-	AB	AB	AB	AB	AB	AB	AB	-	AB	-	AB	-	-	-	AB	-	AB	-	-	AA	AA	-	AA	AA	AA	AA	-	-	AA	AA	AA	AA	AA	-	AA	-	AA	-	-
339	0	AA	-	AA	AA	AA	AA	AA	AA	AA	-	AA	AA	AB	AA	AA	-	AA	AA	AA	AA	AA	AA	AB	AB	AB	-	-	AB	-	AB	-	AB	-	-	AB	-	-	AB	AA	AA	AA	-	AA	AA	AA	AA	AA	AA
341	0	AA	AA	AA	AA	AA	AA	AA	AA	AA	AA	AA	AA	AA	AA	AA	AA	AA	AA	AA	AA	AA	AA	AB	AB	AB	-	AB	-	-	AB	AB	AB	AB	AB	AB	-	AB	AB	AA	AA	AA	AA	AA	AA	AA	AA	AA	AA
345	1	BB	BB	BB	BB	BB	BB	BB	BB	BB	BB	BB	AB	AB	AB	AB	AB	AB	AB	AB	AB	AB	AB	AB	AB	AB	AB	AB	-	AB	AB	AB	AB	AB	AB	AB	AB	AB	AB	AB	AB	AB	AB	AB	AB	AB	AB	AB	AB
348	0	-	AB	-	AB	-	AB	AB	AB	-	-	AB	-	AB	AA	AA	-	AA	AA	AA	-	AA	AA	AB	-	-	AB	-	AB	BB	AB	-	-	AB	AB	AB	AB	AB	AB	-	AB	AB	-	AB	AB	AB	AB	-	AB
349	1	AA	AA	AA	AA	AA	AA	AA	AA	AA	AA	AA	AA	AA	AA	AA	AA	AA	AA	AA	AA	AA	AA	AA	AA	AA	AA	AA	AA	AA	AA	AA	AA	AA	AA	AA	AA	AA	AA	AA	AA	AA	AA	AA	AA	AA	AA	AA	AA
350	1	AA	AA	AA	AA	AA	AA	AA	AA	AA	AA	AA	AA	AA	AA	AA	AA	AA	AA	AA	AA	AA	AA	AA	AA	AA	AA	AA	AA	AA	AA	AA	AA	AA	AA	AA	AA	AA	AA	AA	AA	AA	AA	AA	AA	AA	AA	AA	AA
351	0	AA	AA	AA	AA	AA	AA	AA	AA	AA	AA	AA	AA	-	AA	AA	-	AB	AB	AB	AB	-	AB	AB	AB	AB	AB	AB	AB	AB	AB	AB	AB	AB	AB	AB	AB	AB	AB	AB	AB	AB	AB	AB	AB	AB	AB	AB	AB
355	0	AA	AB	AB	AB	AB	AB	-	-	AB	AB	-	AB	-	-	AB	AA	AB	AB	-	-	-	AB	-	AB	AB	AB	-	AB	AB	AB	AB	BB	BB	BB	BB	BB	BB	BB	BB	AB	BB	AB	AB	AB	AB	AB	AB	AB
356	1	AA	AA	AA	AA	AA	AA	AA	AA	AA	AA	AA	AA	AB	AA	AA	AA	AA	AA	AA	AA	-	AA	AA	AA	AA	AA	AA	AA	AA	AA	AA	AB	AB	AB	AB	AB	AB	BB	BB	BB	BB	BB	BB	BB	BB	BB	BB	BB
357	0	AB	AB	AB	AB	AB	AB	AB	AB	AB	AB	AB	AB	AB	-	AB	AB	AB	AB	AB	AB	AB	AB	AB	AB	AB	AB	AA	AA	AA	AA	AA	AA	AA	AA	AA	AA	AA	AB	AA	AA	AA	AA	AA	AA	AA	AA	AA	AA
358	0	BB	BB	BB	BB	-	-	BB	BB	BB	-	-	AB	AB	-	AB	AB	AB	-	AB	AB	AB	AB	AB	AB	AB	AB	AB	AB	AB	AB	AB	BB	BB	BB	BB	BB	-	BB	BB	BB	BB	BB	BB	BB	BB	BB	BB	BB
359	0	BB	BB	BB	BB	BB	BB	BB	BB	BB	BB	BB	AB	AB	AB	AB	AB	AB	AB	AB	AB	AB	AB	AB	AB	AB	AB	AB	-	AB	AB	AB	BB	BB	BB	BB	BB	BB	BB	BB	BB	BB	BB	BB	BB	BB	BB	BB	BB
360	0	AB	AB	-	AB	AB	AB	AB	AB	AB	-	AB	AB	AB	AB	AB	AB	AA	AA	AA	AA	AA	AA	AA	AA	AA	AA	AA	AA	AA	AA	AA	AA	AA	AA	AA	AA	AA	AA	AA	AA	AA	AA	AA	AA	AA	AA	-	AA
362	0	AB	AB	AB	AB	AB	AB	AB	AB	-	AB	AB	AB	AB	BB	BB	BB	BB	BB	BB	BB	BB	-	AB	AB	AB	AB	AB	AB	AB	AB	AB	AB	AB	AB	AB	-	AB	AB	AA	AA	AA	AA	AA	AA	AA	AA	-	AA
363	1	AB	AB	AB	AB	AB	AB	AB	AB	AB	AB	AB	AB	AB	-	BB	BB	BB	BB	BB	BB	BB	BB	BB	BB	BB	BB	BB	BB	BB	BB	BB	BB	BB	BB	BB	BB	BB	BB	AB	AB	AB	AB	AB	AB	AB	AB	AB	AB
364	0	AA	AA	AA	AA	AA	AA	AA	AA	AA	AA	AA	-	AA	AA	AA	AA	-	AA	AA	AA	AA	AA	AA	AA	AA	-	AA	AA	AA	AB	AB	AB	-	AB	-	AB	AB	AB	BB	BB	BB	BB	BB	BB	BB	BB	BB	BB
365	1	AA	AA	AA	AA	AA	AA	AA	AA	AA	AA	AA	AB	AB	AB	AB	-	AB	AB	AB	-	-	AB	AB	AB	AB	AB	AB	AB	-	-	-	AB	AB	AB	AB	AB	AB	AB	AB	AB	AB	AB	AB	AB	AB	-	-	AB
366	0	-	AB	AB	AB	AB	AB	-	AB	AB	AB	AB	AB	-	AB	-	-	AB	BB	BB	AB	AB	AB	AB	AB	AB	AB	BB	-	-	AB	AB	AB	AB	AB	AB	AB	AB	AB	AB	AB	-	-	AB	AB	AB	AB	AB	AB
370	0	AA	AA	AA	-	AA	AA	AA	-	AA	AB	AA	AA	-	-	AB	-	AB	-	-	AB	-	AB	-	-	-	-	AB	AB	-	-	AB	-	AB	-	-	AB	-	AB	-	AA	AA	AA	AA	AA	AA	AA	AA	-
371	1	AB	AB	AB	AB	AB	AB	AB	AB	AB	AB	-	AB	AB	AB	AB	AB	AB	AB	AB	AB	-	AB	AB	AB	AB	AB	AA	AA	AA	AA	AA	AA	AA	AA	AA	AA	AA	AA	AA	AA	AA	AA	AA	AA	AA	AA	AA	AA
372	0	AA	AA	AA	AA	AA	AA	AA	AA	AA	AA	AA	AA	AA	AA	AA	AA	AA	AA	AA	AA	AA	AA	AA	AA	AA	AA	AA	-	AA	AA	AA	AA	AA	AA	AA	AA	AA	AA	AB	AB	AB	AB	AB	AB	AB	AB	AB	AB
375	0	AB	-	-	-	AB	AB	-	AB	AB	-	-	AA	AA	AA	AA	AA	AA	AA	AA	AA	AA	AA	AA	AA	AA	-	AA	-	AB	AB	AB	AB	AB	AB	-	AB	AB	AB	AB	AB	AB	AB	AA	AA	AA	AA	AA	AA
377	0	BB	BB	BB	BB	BB	BB	-	BB	BB	BB	BB	BB	BB	BB	BB	-	BB	BB	BB	BB	BB	BB	BB	BB	BB	-	BB	BB	BB	BB	BB	BB	-	BB	BB	BB	BB	BB	BB	BB	BB	BB	BB	BB	BB	BB	BB	BB
379	0	AB	AB	AB	AB	AB	AB	AB	AB	AB	AB	AB	AB	AB	AB	AB	AB	AB	AB	AB	AB	AB	AB	AB	AB	AB	AB	AB	AB	AB	AB	AB	AB	AB	AB	AB	AB	AB	AB	AB	AB	AB	AB	AB	AB	AB	AB	AB	AB
382	0	BB	BB	BB	BB	BB	-	BB	BB	BB	BB	BB	-	BB	BB	BB	BB	BB	BB	BB	BB	BB	BB	BB	BB	BB	BB	BB	-	BB	BB	BB	BB	BB	BB	BB	BB	BB	AB	AB	AB	AB	-	AB	AB	AB	AB	AB	AB
383	0	BB	BB	BB	BB	BB	BB	BB	BB	BB	BB	BB	BB	BB	BB	BB	BB	BB	BB	BB	BB	BB	BB	BB	BB	BB	BB	BB	BB	BB	BB	BB	BB	BB	BB	BB	BB	BB	AB	AB	AB	AB	AB	AB	AB	-	-	AB	AB
384	0	-	AB	AB	-	AB	-	-	BB	BB	BB	BB	BB	BB	BB	-	BB	-	BB	BB	BB	BB	BB	BB	BB	AB	-	-	AB	AA	AA	AA	AA	AA	AA	AA	AA	AA	AA	AA	AB	AB	AB	-	AB	AB	AB	-	AB
385	1	AA	AA	AA	AA	AA	AA	AA	AA	AA	AA	AA	AA	AB	AB	AB	BB	BB	BB	BB	BB	BB	BB	BB	BB	BB	BB	BB	BB	BB	BB	BB	BB	BB	BB	BB	BB	BB	BB	BB	BB	BB	BB	BB	BB	BB	BB	BB	BB
386	0	BB	BB	BB	BB	BB	BB	BB	BB	BB	BB	BB	BB	BB	BB	BB	BB	BB	BB	BB	BB	BB	BB	BB	BB	-	BB	BB	BB	BB	BB	BB	BB	-	BB	BB	BB	-	AA	AA	AA	AA	AA	AA	AA	AA	AA	AA	AA
393	0	AB	-	-	AB	AB	AB	-	AB	AB	AB	AB	AB	AB	-	AB	-	AB	AB	-	-	AB	-	BB	BB	BB	BB	BB	BB	BB	BB	BB	AB	-	AB	AB	AB	AB	AB	AB	AB	-	AB	AB	AB	-	AB	-	AB
397	0	AA	AA	AA	AA	AA	AA	AA	AA	AA	AA	AA	-	-	AB	AB	AB	-	AB	-	AB	AB	AB	BB	BB	BB	BB	-	BB	BB	AB	AB	AB	AB	AB	AB	-	BB	BB	BB	BB	BB	BB	BB	BB	BB	BB	BB	BB
399	0	AA	AB	AA	AA	AA	AA	AA	AA	AA	AA	AA	AA	-	AA	AA	AA	AA	-	AA	AA	AA	AA	AA	AA	AA	AA	AA	-	AA	AA	AA	AA	AA	AA	AA	AA	-	-	AA	-	-	AA	AA	-	-	AA	AA	AA
401	0	AA	AA	AA	AA	AA	AA	AA	AA	AA	AA	AA	AA	AA	AA	AA	AA	AA	AA	AA	AA	AA	AA	AA	AA	AA	AA	AA	-	AA	AA	AA	AA	AA	AA	AA	AA	AA	AA	AA	AA	AA	AA	AA	AA	AA	AA	AA	AA
402	0	BB	BB	BB	BB	BB	BB	BB	BB	BB	BB	BB	BB	BB	BB	AB	AB	AB	-	-	AB	-	AB	-	AB	AB	AB	AB	-	AA	AA	AA	AA	AA	AA	AA	AA	AA	AA	AA	-	AB	AB	AB	AB	AB	AB	AB	AB
405	0	AB	AB	AB	AB	AB	-	AB	-	AB	AB	AB	AB	-	AB	AB	-	-	-	BB	-	-	-	-	AB	AB	AB	-	BB	-	AB	-	AB	AB	-	AB	BB	AB	BB	BB	BB	BB	BB	BB	BB	BB	BB	BB	BB
408	0	BB	BB	BB	BB	BB	BB	BB	BB	BB	BB	BB	BB	BB	BB	BB	BB	BB	AB	AB	AB	AB	AB	AB	AB	AB	AB	AB	AB	AB	AB	AB	AB	AB	AB	AB	AB	AB	AB	-	AB	AB	-	AB	-	-	-	AB	-
410	0	-	AB	AB	AB	AB	AB	AB	AB	AB	AB	AB	AB	AB	AB	AB	-	AA	AA	AA	AA	AA	AA	AA	AA	AA	-	AA	AA	AA	AA	AA	AA	AA	AA	AA	AA	AA	AA	-	BB	BB	BB	BB	BB	BB	BB	BB	BB
411	0	AB	-	-	AB	-	AB	AB	AB	AB	AB	AB	AB	AB	AB	AB	AB	AB	AB	AB	AB	AB	AB	AB	AB	AB	BB	BB	BB	AB	AB	AB	-	AB	AB	AB	-	AB	-	AB	AB	-	AB	AB	AB	-	AB	AB	AB
413	0	AB	BB	AB	AB	-	-	AA	AA	AA	AA	-	AA	AA	AA	AA	AA	AA	AA	AA	AA	AA	AA	AA	AA	AA	AA	AA	AA	AA	AA	AA	AA	AA	AA	AA	AA	AA	AA	AA	AA	AA	AA	AA	AA	AA	AA	AA	AA
414	0	-	AB	-	AB	AB	AB	AB	AB	AB	AB	AB	AB	AB	-	AB	AB	AB	AB	-	AB	AB	AB	AB	AB	AB	AA	AA	AA	AA	AA	AA	AB	AB	AB	AB	AB	AB	AB	AB	AB	AB	AB	AA	AB	AB	AB	AB	AB
415	0	AB	AB	AB	AB	AB	AB	AA	AA	AA	AA	AA	AA	-	AA	AA	AA	AA	AA	AA	AA	AA	AA	-	AA	AA	AA	AA	AA	AA	AA	AA	AA	AA	AA	AA	AA	AA	AA	AA	AA	AA	AA	AA	AA	AA	AA	AA	AA
416	0	AB	AB	AB	AB	AB	AB	AA	AA	AA	AA	AA	AA	-	-	AA	-	AA	AA	AA	AA	AA	AA	AA	AA	AA	AA	AA	-	AA	AA	AA	AA	AA	AA	AA	AA	-	AA	AA	AA	-	AA	AA	AA	AA	-	AA	AA
426	0	BB	BB	BB	BB	BB	BB	BB	BB	BB	BB	BB	BB	BB	BB	BB	BB	BB	BB	BB	BB	BB	BB	BB	BB	BB	BB	BB	BB	BB	BB	BB	AB	AB	AB	AB	AB	AB	AB	AB	AB	AB	AB	AB	AB	AB	AB	AB	AB
512	1	-	BB	BB	-	-	AB	-	AB	AB	-	AB	AB	AB	-	-	AB	-	-	-	AB	-	-	-	-	AB	AB	AB	AB	BB	BB	BB	BB	BB	BB	BB	BB	BB	-	BB	AB	-	AB	AB	-	AB	AB	AB	AB
514	1	AA	AA	AA	AA	AA	AA	AA	AA	AA	AA	AA	AA	AA	AA	AA	AA	AA	AA	AA	AB	-	AB	AB	AB	AB	BB	BB	-	BB	BB	BB	BB	BB	BB	BB	BB	BB	BB	BB	BB	BB	BB	BB	BB	BB	BB	BB	BB
521	1	-	BB	BB	BB	BB	BB	BB	BB	BB	-	BB	BB	BB	BB	BB	BB	BB	BB	BB	BB	BB	BB	-	AA	AA	AA	AA	AA	AA	AA	-	AA	AA	AA	AA	AA	AA	AA	AA	AA	AA	AA	AA	AA	AA	AA	AA	AA
523	1	BB	BB	BB	BB	BB	BB	BB	BB	BB	BB	-	BB	-	-	AB	AB	AB	AB	AB	-	-	AB	AB	AB	AB	AB	AB	AB	-	AB	AB	AB	AA	AA	AA	AA	AA	AA	AB	AB	AB	AB	AB	AB	AB	AB	AB	AB
528	1	AB	AB	AB	AB	AB	AB	AB	AB	AB	AB	AB	AB	AB	AB	AB	AB	AB	AB	AB	AB	AB	AB	-	AB	AB	AB	AB	AB	-	BB	BB	BB	BB	BB	BB	BB	BB	BB	BB	BB	BB	BB	BB	BB	BB	BB	BB	BB
538	1	AB	-	AB	BB	BB	BB	BB	BB	BB	BB	BB	BB	BB	BB	BB	BB	BB	BB	BB	BB	BB	BB	AB	AB	AB	AB	AB	AB	AB	AB	AB	AB	AB	AB	AB	-	AB	AB	AA	AA	AA	AA	AA	AA	AA	AA	AA	AA
541	1	AA	AA	AA	AA	AA	AA	-	AA	AA	AA	AA	AA	AA	AA	AA	AA	AA	AA	AA	AA	AA	AA	AA	AA	AA	AA	AA	AA	AA	AA	AB	AB	AB	AB	AB	-	AB	AB	AB	-	AB	AB	AB	AB	AB	AB	AB	AB
556	1	AA	AA	AA	AA	AA	AA	AA	AA	AA	AA	AA	AA	AA	AA	AA	AA	AA	AA	AA	AA	AA	AA	AA	AA	AA	AA	AA	AA	AA	AA	AA	AA	AA	AA	AA	AA	AA	AA	AB	AB	AB	AB	AB	AB	AB	AB	AB	AB
560	1	AA	AB	-	-	AB	AB	-	-	AB	AB	-	-	AB	-	AB	AB	AB	AB	AB	-	AB	AB	AB	-	-	-	-	AB	AB	-	-	AB	AB	AB	AB	AB	-	-	AB	AB	AB	AB	-	-	AB	-	AB	AB
565	1	AB	AB	AB	-	-	AB	-	AB	AB	-	-	BB	BB	BB	BB	BB	BB	BB	BB	-	AB	AB	AB	AB	AB	-	AB	AB	-	-	-	AB	AB	AB	AB	AB	AB	AB	AB	AB	AB	AB	AB	-	-	-	AB	AB
569	1	AA	AA	AA	AA	-	AA	AA	AA	AA	-	-	AB	-	-	-	AB	-	-	-	-	-	-	BB	BB	BB	BB	BB	BB	BB	BB	-	-	-	-	BB	BB	BB	BB	-	BB	BB	BB	BB	BB	BB	BB	BB	BB
574	1	-	BB	BB	BB	BB	BB	-	BB	BB	BB	BB	BB	BB	BB	BB	BB	BB	BB	BB	BB	BB	BB	BB	BB	BB	BB	BB	BB	-	AB	AB	-	-	-	-	AB	AA	AA	-	AB	AB	AB	AB	AB	AB	AB	AB	-
586	1	AA	AA	AA	AA	AA	AA	AA	AA	AA	AA	AA	AA	-	AA	AA	AA	AA	AA	AA	AA	AA	AB	AB	AB	AB	AB	AB	AB	AB	AB	AB	AB	AB	AB	AB	AB	AB	AB	AB	AB	-	AB	AB	-	AB	AB	AB	AB
587	1	AA	AA	AA	AA	AA	AA	AA	AA	AA	AA	AA	AA	-	AA	AA	AA	AA	AB	-	AB	AB	AB	-	AB	AB	AB	AB	AB	AB	AB	AB	AB	AB	AB	AB	AB	AB	AB	AB	AB	-	AB	AB	-	AB	AB	AB	AB
598	1	AB	AA	AA	AA	AA	-	AA	AA	AA	AA	-	AA	AB	AB	AB	AB	AB	AB	AB	AB	AB	AB	-	AB	AB	AB	AB	-	AB	AB	-	AB	AB	AB	AB	AB	AB	AB	AB	AB	-	AB	AB	AB	AB	AB	AB	AB
599	1	BB	BB	BB	-	-	BB	BB	BB	BB	BB	BB	AB	AB	-	AB	AB	AB	-	-	AB	-	AB	AB	AB	AB	-	-	AB	-	AB	AB	-	AB	-	AB	AB	AB	AB	AB	AB	AB	AB	AB	AB	AB	-	AB	AB
605	1	-	-	AB	-	AB	AB	AA	AA	AA	AA	-	AA	AA	AA	-	AA	AA	-	AA	-	AA	AA	AA	AA	AA	AA	AA	AA	AA	AA	AA	AA	AA	AA	AA	AA	AA	AA	-	AA	AA	AA	AB	-	-	AB	AB	-
606	1	BB	BB	BB	-	BB	-	-	BB	BB	BB	-	-	BB	-	BB	BB	BB	BB	BB	BB	-	BB	BB	BB	-	AA	AA	AA	AA	AA	AA	AA	AA	AA	AA	AA	AA	-	AB	AB	-	AB	AB	AB	-	-	-	-
608	1	-	-	AB	-	AB	AB	-	AB	-	AB	AB	AB	AB	AB	AB	AB	AB	AB	-	AB	AB	AB	AB	AB	AB	AB	AB	AB	AB	-	AB	AB	-	AB	AB	AB	AB	AB	AB	AB	-	AB	AB	AB	AB	AB	-	AB
614	1	AB	AB	AB	AB	-	AB	AB	AB	AB	-	-	AB	AB	-	AB	AB	AB	AA	AA	AA	AA	AA	AA	AA	AB	BB	BB	BB	BB	BB	BB	BB	BB	BB	BB	BB	BB	BB	BB	BB	BB	BB	BB	BB	BB	BB	BB	BB
623	1	AB	AB	AB	-	-	AB	AB	AB	AB	AB	AB	AB	AB	-	AB	AB	AB	AB	AB	AB	AB	AB	AB	AB	AB	AA	AA	AA	AA	AB	AB	BB	BB	BB	BB	BB	BB	BB	BB	BB	BB	BB	BB	BB	BB	BB	BB	BB
631	1	BB	BB	BB	BB	BB	BB	BB	AB	AB	AB	AB	AA	-	AA	AA	AA	AA	AA	AA	AA	-	AA	AA	AA	AA	AA	AA	AA	AA	AA	AA	AA	AA	AA	AA	AA	AA	AB	BB	BB	BB	BB	BB	BB	BB	BB	BB	BB
637	1	-	AB	AB	-	AB	AB	AB	AB	AB	AB	AB	AB	-	AB	AB	AB	AB	AB	-	AB	AB	AB	AB	AB	AB	AB	AB	AB	AA	AA	AA	AA	AA	AA	AA	AA	AA	AA	AB	AB	-	AB	-	AB	AB	AB	AB	AB
659	1	-	-	AB	-	-	AB	-	AB	-	-	-	AB	AB	-	-	-	AB	-	AB	AB	AB	-	-	AB	AB	AB	AB	AB	-	AB	AB	-	AB	AB	AB	AB	AB	AB	-	AB	-	-	AB	-	BB	AB	-	AB
660	1	AB	AB	AB	AB	AB	AB	AB	AB	AB	AB	AB	AB	AB	AB	AB	AB	AB	AB	AB	AB	AB	AB	AB	AB	AB	AB	AB	AB	-	BB	BB	-	AB	AB	AB	-	AB	AB	AB	AB	AB	AB	BB	BB	BB	BB	BB	BB
687	1	-	-	AB	AB	AB	AB	-	AB	AB	AB	-	AB	AB	-	-	-	AB	-	-	AB	AB	-	-	AB	AA	AA	AA	-	AA	AA	AA	-	AB	AB	AB	AB	AB	AB	AB	AB	-	AB	AB	-	-	AB	-	AB
688	1	AA	AA	AA	AA	AA	AA	AA	AA	AA	AA	AA	-	AA	AA	AA	AA	AA	AA	AA	AA	AA	AA	AA	AA	AA	AB	AB	AB	AB	AB	-	AB	AB	AB	-	AB	BB	BB	BB	BB	BB	BB	BB	BB	BB	BB	BB	BB
693	0	AA	AA	AA	AA	AA	AA	AA	AA	AA	AA	AA	AA	-	AA	AA	AA	AA	AA	AA	AA	AA	AA	AA	AA	AA	AA	AA	AA	AA	AA	AA	AA	AA	AA	AA	AA	AA	AA	AA	-	AB	AB	AB	-	AB	AB	AB	AB
702	1	AA	AA	AA	AA	AA	AA	AA	AA	AA	AA	AA	AA	AA	-	AA	AA	AA	AA	AA	AA	AA	AA	AA	AA	AA	AA	AA	AA	AA	AA	AA	AA	AA	AA	AA	AA	AA	AA	AA	AA	AA	AA	AA	AA	AA	AA	-	AA
705	0	BB	BB	BB	BB	BB	BB	BB	BB	BB	BB	BB	BB	BB	AB	AB	AB	AB	AB	AB	AB	AB	AB	AB	AB	AB	AB	AB	AB	-	BB	BB	BB	BB	BB	BB	BB	BB	BB	BB	BB	BB	BB	BB	BB	BB	BB	BB	BB
719	1	BB	-	BB	BB	BB	BB	BB	BB	BB	BB	BB	AB	AB	AB	AB	AB	AB	AB	-	AB	AB	AB	AB	AB	AB	AB	AB	AB	AB	AB	AB	AB	AB	AB	AB	AB	AB	AB	AB	AB	AB	AB	AB	AB	AB	AB	AB	AB
721	1	AA	AA	AA	-	AA	AA	AA	AA	AA	AA	AA	AA	AA	AA	AA	AA	AA	AA	AA	AA	AA	AA	AA	AA	AA	AA	AA	AA	AA	AA	AA	-	AA	AA	AA	AA	AA	AA	AA	AA	AA	AA	AB	-	AB	AB	AB	AB
731	1	AA	AA	AA	AA	AA	AA	AA	AA	AA	AA	AA	AA	AA	AB	AB	AB	AB	AB	AB	AB	AB	AB	AB	AB	AB	AB	AB	-	AB	AB	BB	BB	BB	BB	BB	BB	BB	BB	BB	BB	BB	BB	BB	BB	BB	BB	BB	BB
737	1	-	AB	AB	AB	AB	AB	AB	AB	AB	AB	AB	AB	AB	-	AB	AB	AB	-	AB	-	AB	AB	AB	AB	AB	AB	AB	AB	AB	AB	AB	AB	AB	-	AB	AB	AB	AB	AB	AB	AB	AB	AB	AB	AB	AB	AB	AB
744	1	AA	AA	AA	AA	AA	AA	AA	AA	AA	AA	AA	AA	-	AA	AA	AB	AB	AB	BB	BB	BB	BB	BB	BB	BB	BB	BB	BB	BB	BB	BB	BB	BB	BB	BB	BB	BB	BB	AB	AB	AB	AB	AB	AB	AB	AA	AA	AA
745	1	AB	-	AB	-	-	AB	-	AB	AB	AB	-	AB	AB	AB	AB	-	AB	-	-	AB	AB	AB	AB	AB	AB	AB	AB	-	-	AB	AB	-	AB	AB	AB	AB	AB	AB	-	AB	AB	AB	AB	AB	AB	AB	AB	-
746	1	AB	-	AB	AB	AB	AB	AB	AA	AA	AA	AA	AA	AA	AA	AA	AA	AA	AA	AA	AA	AA	AA	AA	AA	AA	AA	AA	AA	AA	AA	AA	AA	AA	AA	AA	AA	AA	AA	AA	AA	AA	AA	-	AA	AA	AA	AA	AA
748	1	-	AB	AB	AA	AA	AA	AA	AA	AA	AA	AA	AA	AA	AA	AA	AA	AA	AA	AA	AA	AA	AB	BB	BB	BB	BB	BB	BB	-	BB	BB	BB	BB	BB	BB	BB	BB	BB	BB	BB	BB	BB	BB	BB	BB	BB	BB	BB
758	1	AB	AB	AB	AB	AB	AB	AB	-	AB	AB	-	AB	AB	AB	AB	AB	AB	AB	AB	AB	AB	AB	AB	AB	AA	AA	AA	AA	AA	AA	AA	-	AA	AA	AA	AA	AA	AA	AA	AA	AA	AA	AA	AA	AA	AA	AA	AA
759	1	BB	BB	BB	BB	BB	BB	BB	BB	BB	BB	BB	BB	BB	BB	BB	-	BB	BB	BB	BB	BB	BB	-	AB	AB	AB	-	-	AB	AB	AB	AB	AB	-	AB	AB	AB	AB	AA	AA	AA	AA	AA	AA	AA	AA	AA	AA
767	1	BB	-	BB	BB	-	-	BB	BB	BB	BB	BB	BB	BB	BB	BB	BB	BB	BB	BB	BB	BB	BB	BB	BB	-	BB	BB	BB	BB	BB	BB	BB	BB	BB	BB	BB	BB	BB	BB	BB	BB	BB	BB	BB	BB	BB	BB	BB
771	1	BB	BB	-	BB	-	BB	BB	BB	BB	BB	-	-	-	-	AA	AA	AA	AA	AA	AA	AA	AA	-	AA	AA	AA	-	AA	AA	AA	AA	AA	AA	-	AA	AA	AA	-	-	AB	-	AB	AB	-	AB	AB	-	AB
774	1	BB	-	BB	BB	-	-	BB	BB	BB	BB	BB	BB	BB	BB	BB	BB	BB	BB	AB	AB	AB	AB	AA	AA	AA	AA	AA	-	AA	AA	AA	AA	AA	AA	AA	AA	AA	AA	AB	AB	AB	AB	AB	AB	AB	AB	AB	AB
777	1	BB	-	BB	BB	-	-	BB	-	BB	-	-	BB	BB	BB	BB	BB	BB	-	AB	AB	AB	AB	AA	AA	AA	AA	AA	AA	AA	AA	AA	AA	AA	AA	AA	AA	AA	AA	AB	AB	-	AB	AB	AB	AB	AB	AB	AB
783	1	AB	AB	AB	-	AB	AB	AB	BB	BB	BB	-	BB	BB	BB	BB	-	AB	AB	AB	-	AB	AB	AB	AB	AB	AB	-	-	AA	AA	AA	-	AA	AA	AA	AA	AA	AA	AA	AA	AA	AA	AA	-	-	AA	AA	AA
786	0	AA	AA	AA	AA	AA	AA	AA	AA	AA	AA	-	AA	-	-	AA	-	-	AA	AA	AA	AA	-	-	AA	AA	AA	AA	AA	AA	AA	AA	AA	AA	AA	AA	AA	AA	-	-	AA	AB	-	AB	-	-	-	AB	AB
790	1	BB	BB	BB	BB	BB	BB	BB	BB	BB	BB	BB	BB	BB	BB	BB	BB	BB	BB	BB	BB	BB	BB	AB	AB	AB	AB	AB	AB	AB	AB	-	AB	AB	AB	AB	AB	AB	AB	BB	BB	BB	BB	BB	BB	BB	BB	BB	BB
792	1	-	AB	AB	AB	AB	AB	AB	AB	AB	AB	AB	AB	AB	AB	AB	AB	AB	AB	AB	AB	-	AB	AB	AB	AB	AB	AB	AB	-	AB	AB	AB	AB	AB	AB	AB	AB	AB	AB	AB	-	AB	AA	AA	AA	AA	AA	AA
796	1	AA	AA	AA	AA	AA	AA	AA	AA	AA	AA	AA	AB	AB	AB	AB	-	AB	AB	AB	-	AB	AB	BB	BB	BB	BB	BB	BB	BB	AB	AB	AB	AB	AB	AB	AB	AB	AB	AB	AB	AB	AB	AB	-	AB	AB	AB	AB
822	1	AB	-	AB	AB	AB	AB	AB	AB	AB	AB	AB	AB	-	AB	AB	AB	AB	AB	-	AB	AB	BB	BB	BB	-	BB	BB	-	BB	BB	BB	-	BB	BB	BB	BB	BB	BB	-	AB	-	AB	AB	AB	AB	AB	AB	AB
825	1	AB	AB	AB	BB	BB	BB	BB	AB	AB	AB	AB	AB	AB	AB	AB	AB	AB	-	AB	AB	AB	AB	AB	AB	AB	AB	AB	AB	-	AB	AB	AB	AB	AB	AB	-	AB	AB	AB	BB	BB	BB	BB	BB	BB	BB	BB	BB
827	1	AB	AB	AB	AB	AB	AB	-	AB	AB	AB	AB	AB	AB	AB	-	AB	AB	-	AB	AB	AB	AB	-	AB	BB	BB	BB	BB	-	BB	BB	-	AB	AB	AB	-	AB	AB	AB	AB	AB	AB	AB	-	-	AB	AB	AB
831	1	AA	AA	AA	-	AA	AA	AA	AB	AB	AB	-	-	AB	AB	AB	AB	AB	-	-	-	AB	-	-	AB	AB	AB	AB	AB	-	-	AB	AB	AB	AB	AB	AB	AB	AB	AB	AB	-	AB	AB	AB	BB	BB	BB	BB
833	1	BB	BB	BB	BB	BB	BB	BB	BB	BB	BB	BB	BB	BB	BB	BB	BB	BB	BB	BB	BB	BB	BB	BB	BB	BB	BB	BB	BB	BB	BB	BB	AB	AB	-	AB	AB	AB	AB	AB	AB	-	AB	AB	AB	AB	AB	AB	AB
837	1	AB	-	AB	AB	AB	AB	AB	AA	AA	AA	AA	AA	AA	AA	AA	-	AA	AA	AB	AB	AB	AB	AB	AB	AB	AB	AB	-	AB	AB	AB	AB	AB	-	AB	AB	AB	AB	AB	AB	-	AB	AB	AB	AB	AB	-	AB
841	0	BB	BB	BB	BB	BB	BB	BB	BB	BB	BB	BB	BB	BB	BB	BB	BB	BB	BB	AB	AB	AB	AB	AB	AB	AB	AB	-	AB	AB	AB	AB	AB	AB	AB	AB	AB	AB	AB	AA	AA	AA	AA	AA	AA	AA	AA	AA	AA
853	1	AA	AA	AA	AA	AA	AA	AA	AA	AA	AA	AA	AA	AB	AA	AA	AA	AA	AA	AA	AA	-	AA	AA	-	AA	AA	AA	-	AA	AA	AA	AA	AA	AA	AA	AA	AA	AB	AB	AB	AB	AB	AB	AB	AB	AB	AB	AB
862	1	AB	-	-	AB	-	-	AB	AB	AB	-	-	-	AB	-	AB	-	AB	-	AB	-	AB	AB	AB	AB	AB	AA	AA	AA	AA	AA	AA	-	AA	AA	AA	AA	AA	AA	AA	AA	AA	AA	AA	AA	AA	AA	AA	AA
863	1	-	-	-	-	AB	AB	-	AB	AB	AB	AB	AB	-	-	AB	AB	-	-	AB	-	AB	AB	-	AB	AB	-	AB	AB	BB	AB	-	-	BB	BB	BB	BB	BB	BB	BB	BB	BB	BB	-	BB	BB	BB	BB	BB
864	1	AA	-	AB	AB	AB	BB	-	-	AB	AB	-	AA	BB	-	-	AA	-	AB	AB	AB	-	-	-	-	AB	AB	-	BB	AB	BB	-	BB	-	-	BB	BB	-	-	AB	-	-	-	-	AB	-	AA	-	-
865	1	AA	AA	AA	AA	AA	AA	AA	AA	AA	AA	AA	AB	AB	-	AB	AB	AB	-	-	-	AB	AB	AB	AB	AB	AB	AB	AB	AB	AB	-	AB	AB	-	AB	-	AB	AB	AB	AA	AA	AA	AA	AA	AA	AA	AA	AA
869	1	-	AB	AB	AB	AB	AB	-	AB	AB	AB	AB	AB	AB	AB	AB	AB	AB	-	AB	AB	AB	AB	-	AB	AB	AB	AB	AB	-	AB	BB	BB	BB	BB	BB	BB	BB	BB	BB	-	AB	AB	AB	AB	AB	AB	AB	AB
871	1	BB	BB	BB	BB	BB	BB	BB	BB	BB	BB	-	BB	BB	AB	AB	AB	AB	AB	AB	AB	AB	AB	AB	AB	AB	AB	AB	AB	AB	AB	AB	AB	AA	AA	AA	AA	AA	AA	AA	AA	AA	AA	AA	AA	AA	AA	AA	AA
873	1	AB	AB	AB	-	BB	BB	-	BB	BB	-	BB	-	BB	BB	BB	-	BB	BB	BB	-	BB	BB	BB	BB	-	BB	BB	BB	BB	BB	BB	-	-	BB	BB	BB	BB	BB	AB	AB	AB	AB	AB	-	-	AA	-	-
898	1	AA	AB	-	AB	AB	AB	-	AB	AB	AB	AB	-	-	AB	AB	AB	AB	-	AB	AB	-	-	BB	BB	BB	BB	BB	BB	-	BB	BB	BB	BB	BB	BB	BB	BB	BB	BB	BB	BB	BB	BB	BB	BB	BB	BB	BB
899	1	AB	AB	AB	AB	AB	AB	AB	AB	AB	AB	AB	AB	AB	AB	AB	AB	AB	AB	AB	AB	AB	AB	AB	AB	AB	AB	AB	AB	AA	AA	AA	AA	-	AA	AA	AA	AA	AA	AA	AA	AA	AA	AA	AA	AA	AA	-	AA
906	1	-	-	AB	-	AB	AB	AB	AB	AB	AB	AB	AB	AB	AB	AB	AB	AB	AB	AB	AB	AB	AB	AB	AB	AB	AB	AB	AB	BB	BB	BB	BB	BB	BB	BB	BB	BB	BB	BB	BB	BB	BB	BB	BB	BB	BB	BB	BB
912	1	AA	AA	AA	AA	AA	AA	AA	AA	AA	AA	AA	AA	AA	AA	AA	AA	AA	AA	AA	AA	AA	AA	AA	AA	AA	AA	-	AA	AA	AA	AA	-	AA	AA	AA	AA	AA	AA	AB	AB	AB	AB	AB	AB	AB	AB	AB	AB
916	1	BB	BB	BB	BB	-	-	BB	BB	BB	BB	BB	BB	-	-	AB	AB	AB	-	AB	AB	-	AB	AB	AB	AB	AB	AB	AB	AB	AB	-	AB	AB	AB	AB	-	AB	AB	AB	AB	AB	AB	AB	AB	-	AB	AB	AB
918	1	AA	AA	AA	AA	AA	AA	AA	AA	AA	AA	AA	AA	-	AA	AA	AA	AA	AA	AA	AA	AA	AA	AA	AA	AA	AA	AA	AA	AB	-	AB	AB	BB	BB	BB	BB	BB	AB	AB	AB	AB	AB	AB	AB	AB	AB	AB	AB
921	1	-	AB	AB	-	AB	AB	AB	AB	AB	AB	AB	AA	-	AA	AA	AA	AA	AA	AA	AA	AA	AA	AA	AA	AA	AA	AA	AA	AA	AA	AA	AA	AA	AA	AA	AA	AA	AA	AB	AB	AB	AB	AB	AB	AB	AB	AB	AB
931	1	BB	BB	BB	BB	BB	-	BB	BB	BB	BB	BB	BB	BB	BB	BB	BB	BB	BB	BB	BB	BB	BB	BB	BB	BB	BB	BB	BB	BB	BB	BB	BB	BB	BB	BB	BB	BB	BB	BB	BB	BB	BB	BB	BB	BB	BB	BB	BB
933	1	-	AB	AB	-	AB	AB	AB	AB	AB	AB	AB	AB	-	AB	AB	AA	AA	AA	AA	AA	AA	AA	AA	AA	AA	AA	AA	AA	AA	AA	AA	AA	AA	AA	AA	AA	AA	AA	AA	AA	AA	AA	AA	AA	AA	AA	AA	AA
937	1	BB	BB	BB	BB	BB	BB	BB	BB	BB	BB	BB	BB	BB	BB	BB	BB	BB	-	AB	AB	AB	AB	AA	AA	AA	AB	AB	AB	-	AB	AB	-	AB	AB	AB	-	AB	AB	AB	AB	AB	AB	AB	-	AB	-	AB	AB
940	1	BB	BB	BB	BB	BB	BB	BB	BB	BB	BB	BB	-	BB	BB	-	AB	AB	-	AB	AB	AB	AB	AB	AB	AB	AB	AB	AB	-	AB	-	-	AB	-	AB	-	AB	AB	AB	AB	-	AB	AB	-	AB	AB	-	-
966	1	AB	AB	AB	-	AB	AB	-	AB	AB	-	-	AB	AB	-	-	AB	AB	-	AA	-	AA	AA	-	AA	AA	AA	-	AA	AA	AA	AA	-	-	-	AA	AA	-	AB	-	BB	BB	BB	-	BB	BB	BB	BB	BB
992	1	BB	BB	BB	BB	BB	BB	BB	BB	BB	BB	BB	BB	BB	BB	BB	BB	BB	AB	-	AB	AB	AB	AB	AB	AB	AB	AB	AB	AB	AB	AB	AB	AB	AB	AB	AB	AB	AB	AB	AB	-	AB	AB	AB	AB	AB	AB	AB
1006	1	AB	-	AB	AB	AB	AB	-	AB	AB	-	AB	-	AB	-	-	-	BB	BB	BB	BB	BB	BB	BB	BB	BB	BB	-	AB	AB	AB	-	-	AB	AB	AB	AB	AB	AB	AB	AB	AB	-	AB	AB	AB	AB	AB	-
1007	1	BB	BB	BB	BB	BB	-	BB	BB	BB	-	-	AB	AB	AB	AB	AB	AB	-	-	AB	AB	AB	AB	AB	AB	AA	AA	AA	AA	-	AA	AA	AA	AA	AA	AA	AA	AA	AA	AA	AA	AA	-	AA	AA	-	-	AA
1021	1	AA	AA	AA	AA	AA	AA	AA	AA	AA	AA	-	AB	AB	-	AB	-	AB	-	AB	AB	AB	AB	AB	AB	AB	AB	AB	AB	-	AB	-	AB	AB	AB	AB	BB	BB	BB	BB	BB	BB	BB	BB	BB	BB	BB	BB	BB
1032	1	BB	BB	BB	BB	-	BB	BB	AB	AB	AB	AB	AB	AB	AB	AB	AB	AB	-	AB	AB	AB	AB	-	AB	AB	AB	AB	AB	AB	AB	-	AB	AB	AB	AB	-	AB	BB	AB	AB	AB	AB	AB	AB	AB	AB	AB	AB
1035	1	BB	BB	BB	BB	BB	BB	BB	BB	BB	BB	BB	BB	BB	BB	BB	BB	BB	BB	BB	BB	BB	BB	BB	BB	-	BB	BB	BB	BB	BB	BB	BB	BB	BB	BB	BB	BB	BB	AB	-	AB	AB	AB	AB	AB	AB	AB	AB
1038	1	AB	-	AB	AB	AB	AB	AB	AB	AB	AB	AB	AB	BB	BB	BB	BB	BB	BB	BB	BB	BB	BB	BB	BB	BB	BB	BB	BB	BB	BB	BB	AB	AB	AB	AB	AB	AB	AB	AA	AA	AA	-	AA	AA	AA	AA	AA	AA
1042	1	-	-	AB	AB	-	AB	-	-	AB	AB	-	AB	AB	AB	AB	-	AB	-	AB	AB	AB	-	AB	AB	AB	AB	AB	AB	-	AB	-	AB	AB	AB	AB	-	AB	AB	AB	AB	-	-	AB	AB	BB	-	AB	-
1048	1	AA	AA	AA	AA	AA	-	AA	AA	AA	AA	AA	AA	AA	AA	AA	AA	AA	AA	AA	AA	AA	AA	AA	AA	AA	AA	AA	AA	AA	-	AA	AA	-	AA	AA	AA	AA	AA	AA	AA	AA	AA	-	AA	AA	AB	AB	AB
1051	1	BB	BB	BB	BB	BB	BB	BB	BB	BB	BB	-	-	BB	BB	BB	-	BB	BB	BB	BB	BB	BB	AB	AB	-	AB	AB	-	-	AB	AB	AB	AB	AB	AB	-	AB	AB	AB	AB	-	AB	AB	-	AB	AB	AB	AB
1073	1	AB	-	AB	-	AB	AB	AB	AB	AB	AB	AB	-	AB	AB	AB	AB	AB	AB	-	AB	AB	AB	-	AB	AB	AB	AB	AB	AB	AB	AB	-	AB	AB	AB	AB	AB	AB	BB	BB	BB	BB	BB	BB	BB	BB	BB	BB
1077	1	AB	AB	AB	AB	AB	AB	AB	AB	AB	AB	AB	AB	AB	BB	BB	BB	BB	BB	BB	BB	BB	BB	BB	BB	BB	BB	BB	BB	-	BB	BB	AB	AB	AB	AB	-	AB	AB	AB	AB	AB	AB	AB	AB	AB	AB	AB	AB
1081	1	AB	AB	AB	AB	AB	AA	AA	AA	AA	AA	AA	AA	AA	AA	AA	AA	AA	AA	AA	AA	AA	AA	AA	AA	AA	AA	AA	AA	AB	AB	AB	-	AB	AB	AB	AB	AB	AB	AB	AB	AB	AB	AB	AB	AB	AB	AB	AB
1084	1	AB	AB	AB	AB	-	AB	AB	AB	AB	AB	AB	-	AB	-	AB	-	AB	-	AB	-	-	AB	AA	AA	AA	AA	AA	AA	AA	AA	AA	AA	AA	AA	AA	AA	AA	AA	AA	AA	AA	AA	AA	AA	AA	-	AB	AB
1086	1	AA	AA	AA	AA	AA	AA	AA	AA	AA	AA	AA	AA	AA	AA	AA	AA	AA	AA	AA	AA	AA	AA	AA	AA	AA	AA	AA	AA	AA	AA	AA	AA	AA	AA	AA	AA	AA	AA	AA	AA	AA	AA	AA	AA	AA	AA	AB	AB
1091	1	BB	BB	BB	-	BB	BB	-	-	BB	BB	BB	-	AB	-	AB	-	AB	AB	AA	AA	-	AA	AA	AA	AA	AA	-	AA	AA	AA	-	-	-	-	AA	-	-	AA	-	AB	AB	AB	AB	AB	AB	AB	-	AB
1094	1	AB	-	AB	-	-	AB	-	AB	AB	-	-	-	AB	-	AB	-	AB	AB	AA	-	-	AA	AA	AA	AA	AA	-	AA	AA	AA	AA	-	-	-	AA	AA	AA	AA	-	AA	AA	-	AA	AA	-	AA	-	AA
1100	1	AB	-	AB	AB	AB	AB	-	-	-	AB	-	AB	-	-	-	-	AB	AB	AB	AB	-	AB	AB	AB	-	AB	-	-	AB	AB	-	AB	-	-	AB	-	AB	AB	BB	-	BB	BB	BB	-	BB	BB	BB	BB
1109	1	BB	BB	BB	BB	BB	BB	BB	BB	BB	BB	-	BB	BB	BB	BB	BB	BB	BB	BB	BB	BB	BB	AB	AB	AB	AB	AB	AB	AB	AB	AB	AB	AB	AB	AB	AB	AB	AB	BB	BB	-	BB	BB	-	BB	BB	BB	BB
1112	0	AB	AB	AB	AB	AB	AB	AB	AB	AB	AB	AB	AB	-	AB	AB	AB	AB	AB	AB	AB	AB	AB	AB	AB	AB	AB	AB	AB	AB	AB	AB	AB	AB	AB	AB	AB	AB	AB	AB	AB	AB	AB	AB	AB	AB	AB	AB	AB
1115	0	AA	AA	AA	AA	AA	AA	AA	AA	AA	AA	-	AA	AA	AB	AB	AB	AB	AB	AB	AB	AB	AB	BB	BB	BB	BB	BB	BB	BB	BB	BB	BB	BB	BB	BB	BB	BB	BB	BB	BB	AB	AB	AB	AB	AB	AB	AB	AB
1118	1	AB	AB	AB	AB	AB	AB	AB	AB	AB	AB	AB	AB	AB	AB	AB	AB	AB	AB	AB	AB	AB	AB	AB	AB	AB	AB	-	-	AB	AB	AB	AB	AB	-	AB	AB	AB	AA	AA	AA	AA	AA	AA	AA	AA	AA	AA	AA
1119	1	BB	BB	BB	BB	BB	BB	BB	BB	BB	BB	BB	BB	BB	BB	BB	BB	BB	BB	BB	BB	BB	BB	BB	BB	BB	BB	BB	BB	AB	AB	AB	AB	AB	-	AB	AB	AB	AB	AB	AB	AB	AB	AB	AB	AB	AB	AB	AB
1120	1	AB	BB	AB	AB	AB	AB	AB	AB	AB	-	AB	AB	AB	AB	AB	AB	-	BB	BB	BB	BB	BB	BB	BB	BB	BB	BB	BB	BB	BB	BB	BB	BB	BB	BB	BB	BB	BB	BB	BB	BB	BB	BB	BB	BB	BB	BB	BB
1125	1	BB	BB	BB	BB	BB	BB	BB	AB	AB	AB	AB	AB	AB	AB	AB	AB	AB	AB	AB	AB	-	AB	AB	AB	AB	AA	-	AA	AA	AA	AA	AA	AB	AB	AB	AB	AB	AB	AB	AB	AB	AB	AB	-	AB	AB	AB	AB
1133	1	-	AB	AB	AB	AB	AB	-	AB	AB	AB	AB	AB	-	AB	AB	AB	AB	AB	AB	AB	AB	AB	AB	AB	AB	AB	AB	AB	AB	AB	-	AB	AB	-	AB	-	AB	AB	BB	BB	BB	BB	BB	BB	BB	BB	BB	BB
1134	1	-	AB	AB	AB	AB	AB	AB	AB	AB	-	AB	AB	-	AB	AB	AB	AB	AB	AB	AB	AB	AB	AB	AB	AB	AB	BB	-	BB	BB	BB	BB	BB	BB	BB	BB	BB	BB	BB	BB	BB	BB	BB	BB	BB	BB	BB	BB
1138	1	AA	AA	AA	AA	AA	AA	AA	AA	AA	AA	AA	AA	AA	-	AA	AA	AA	AA	AA	AA	AA	AA	AA	AA	AA	AA	AA	AA	AA	AA	AA	AA	AA	AA	AA	AA	AB	AB	AB	AB	-	AB	AB	AB	AB	AB	AB	AB
1139	1	AB	AB	AB	AB	AB	AB	AB	AB	AB	AB	AB	AB	AB	AB	AB	AB	AB	AB	-	AB	AB	AB	AB	AB	AA	AA	AA	AA	AA	AA	AA	AA	AA	AA	AA	AA	AA	AA	AA	AA	AA	AA	AA	AA	-	AA	AA	-
1150	0	AB	AB	AB	AB	AB	AB	AB	AB	AB	AB	AB	AB	AB	AB	AB	AB	AB	AB	AB	AB	AB	AB	AB	AB	AB	AB	AB	AB	BB	-	BB	BB	BB	BB	-	BB	BB	BB	BB	BB	BB	BB	BB	BB	BB	BB	-	BB
1161	0	BB	BB	BB	BB	BB	BB	BB	BB	BB	BB	BB	BB	BB	BB	BB	BB	BB	BB	BB	BB	BB	BB	AA	AA	AA	AA	AA	AA	AA	AA	AA	AA	AA	AA	AA	AA	AA	AA	AA	AA	AA	-	AA	AA	AA	AA	AA	AA
1180	1	AA	AA	AA	-	AA	AA	AA	AA	AA	-	AA	-	AA	AA	AA	AA	AA	AA	AA	-	AA	AA	-	AB	AB	AB	AB	AB	AB	AB	-	AB	AB	AB	AB	AB	AB	AB	BB	BB	BB	BB	BB	BB	BB	BB	-	BB
1181	1	AB	AB	AB	AB	-	AB	AB	AA	AA	-	AA	AB	AB	AB	AB	AB	AB	AB	AB	AB	AB	AB	AB	AB	AB	AB	AB	AB	AB	AB	AB	AB	AA	AA	AA	AA	AA	AA	AB	AB	AB	AB	AB	AB	-	AB	AB	AB
1186	0	AA	AA	AA	AA	AA	AA	AA	AA	AA	AA	AA	AA	-	AA	AA	AA	AA	AA	AA	AA	AA	AA	AA	AA	AA	AA	AA	AA	AB	AB	AB	AB	AB	AB	AB	AB	AB	AB	BB	BB	BB	BB	BB	BB	BB	BB	BB	BB
1189	1	AA	AA	AA	AA	AA	AA	AA	AA	AA	AA	AA	AA	-	AA	AA	AA	AA	AA	AA	AA	-	AA	AB	AB	AB	AB	AB	AB	AB	AB	BB	BB	BB	BB	BB	BB	BB	BB	AB	AB	AB	AB	AB	AB	AB	AB	AB	AB
1194	1	-	AB	AB	AB	AB	AB	-	AB	AB	AB	AB	AB	AB	AB	AB	AB	AB	AB	AB	AB	AB	AB	AB	AB	AB	AB	AB	AB	AB	AB	-	AB	AB	AB	AB	AB	AB	AB	AB	AB	AB	AB	AB	-	AB	AB	AB	AB
1210	1	AB	AB	AB	-	AB	AB	AB	AB	AB	AB	AB	AB	AB	AB	AB	AB	AB	AB	AB	AB	AB	AB	AB	AB	BB	BB	BB	BB	BB	BB	BB	BB	BB	BB	BB	BB	BB	BB	AB	AB	AB	AB	AB	AB	AB	AB	AB	AB
1215	1	-	AB	AB	AB	AB	AB	AB	AB	AB	AB	AB	AB	AB	AB	AB	AB	AB	AB	BB	BB	BB	-	BB	BB	BB	BB	BB	BB	BB	BB	BB	BB	BB	-	BB	BB	BB	BB	BB	BB	BB	BB	BB	BB	BB	BB	BB	BB
1218	1	AA	AA	AA	AB	AB	AB	AB	AB	AB	AB	AB	AB	AB	AB	AB	-	AB	AB	AB	AB	AB	AB	AB	AB	AB	AB	-	-	AB	AB	AB	-	AB	-	AB	AB	AB	AB	AB	AB	AB	AB	AB	AB	-	AB	AB	AB
1220	1	BB	BB	BB	BB	-	BB	BB	BB	BB	BB	-	BB	AB	-	AA	AA	AA	AA	AA	AA	AA	-	-	AA	AA	AA	AA	AA	AA	AA	AA	-	AB	AB	AB	AB	AB	AB	AB	AB	AB	AB	AB	-	-	-	-	AB
1232	1	AB	AB	-	AB	AB	AB	AB	AB	AB	AB	AB	AB	-	-	AB	AB	AB	-	AB	AB	AB	AB	AB	AB	AB	AB	AB	AB	AB	AB	-	AB	AB	-	AB	-	AB	AB	AB	-	AB	AB	AB	AB	AB	AB	AB	AB
1233	1	AB	-	AB	AB	AB	AB	BB	BB	BB	-	BB	-	BB	BB	BB	BB	BB	BB	BB	BB	BB	BB	BB	-	BB	BB	BB	BB	BB	BB	BB	BB	BB	BB	BB	BB	BB	BB	AA	AA	AA	AA	AA	AA	AA	AA	AA	AA
1244	1	AB	AB	AB	-	AB	AB	AA	AB	AB	AB	AB	AB	AB	AB	AB	-	AB	AB	AA	AA	AA	AA	AA	AA	AA	AA	AA	AA	-	AB	AB	AB	AB	AB	AB	AB	-	AB	AB	AB	AB	AB	AB	AB	AB	AB	AB	AB
1253	1	AA	AA	AA	AA	AA	AA	AA	AA	AA	AA	AA	AA	AA	AA	AA	AA	-	AB	-	-	AB	AB	AB	AB	AB	AB	AB	AB	AB	AB	AB	AB	AB	AB	AB	AB	-	AB	AB	AB	AB	AB	AB	-	AB	AB	AB	AB
1256	1	-	AB	AB	AB	AB	AB	AB	AB	AB	AB	AB	AB	AB	AB	AB	-	AB	AB	AA	AA	AA	AA	AA	AA	AA	AA	AA	AA	AB	AB	AB	AB	AB	AB	AB	AB	AB	AB	AB	AB	AB	AB	AB	AB	AB	AB	AB	AB
1261	1	BB	BB	BB	-	BB	BB	-	-	BB	-	-	BB	BB	BB	BB	-	BB	BB	BB	BB	BB	BB	BB	BB	BB	-	AB	BB	BB	BB	BB	AB	-	-	BB	BB	BB	BB	BB	BB	BB	BB	BB	BB	BB	-	BB	BB
1265	1	-	-	AB	AA	AA	AA	AA	AA	AA	AA	-	AB	-	-	-	AB	-	-	-	AB	-	AB	-	AB	AB	AB	AB	AB	-	-	AB	AB	AA	AA	AA	AA	AA	AA	AA	AA	AA	AA	AA	AA	AA	AB	-	AB
1266	1	BB	BB	BB	BB	BB	BB	-	BB	BB	BB	BB	BB	BB	BB	BB	-	BB	AA	AA	AA	AA	-	AA	AA	AA	AA	AA	AA	AA	AA	-	AA	AA	AA	AA	AA	AA	AA	AA	AB	AB	AB	-	-	AB	AB	AB	-
1280	1	-	AB	AB	AB	AB	AB	AB	AB	AB	AB	AB	BB	BB	BB	BB	BB	BB	BB	BB	-	AB	AB	AB	AB	AB	AB	AB	AB	AA	AA	AA	AA	AA	AA	AA	AA	AA	AA	AA	AA	AA	AA	AA	AA	AA	AA	AA	AA
1288	1	AA	AA	AA	AA	AA	AA	AA	AA	AA	AA	AA	AA	AA	AA	AA	AA	AA	AA	AA	AA	AA	AA	AA	AA	AA	-	-	-	AA	AA	AA	AA	AA	AA	AA	AA	AA	AA	AA	AA	AA	AA	-	AA	AA	AA	AA	AA
1293	0	AA	AA	AA	AA	AA	AA	AA	AA	AA	AA	AA	AA	AA	-	AA	AA	AA	AA	AA	AA	AA	AA	AA	AA	AA	AB	AB	AB	AB	AB	AB	AB	AB	AB	AB	AB	AB	AB	AB	AB	AB	AB	AB	AB	AB	AB	AB	AB
1296	1	AB	AB	AB	AB	AB	AB	-	AB	AB	AB	AB	AA	-	AA	-	AA	AA	AA	AA	AA	AA	AA	AA	AA	AA	AA	AB	AB	AB	AB	AB	AB	AB	-	AB	AB	AB	AB	AA	AA	AA	AA	AA	AA	AA	AA	AA	AA
1300	1	-	-	AB	-	-	AB	AB	AB	AB	AB	AB	AA	AB	-	AA	AA	AA	AA	AA	AA	AA	AA	AA	AA	AA	AA	AA	AA	AA	AA	AA	AA	AA	AA	AA	AA	-	AA	AA	AA	AA	AA	AA	AA	AA	AA	AA	AA
1303	1	-	-	AB	-	-	AB	-	AB	-	AB	AB	AB	AB	AB	AB	-	AB	AB	-	AB	AB	AB	AB	AB	AB	AB	AB	AB	-	AB	AB	AB	AB	AB	AB	AB	-	AA	AB	AB	-	AB	AB	AB	AB	AB	AB	AB
1309	1	AA	AA	AA	AA	AA	AA	AB	AB	AB	AB	AB	AB	AB	-	AB	AB	AB	-	AB	AB	AB	AB	-	AB	AB	AB	BB	BB	BB	BB	BB	BB	BB	AB	AB	AB	AB	AB	AB	AB	AB	AB	AB	AB	AB	AB	AB	AB
1320	1	AB	-	AB	-	AB	AB	-	AB	AB	AB	AB	AB	AB	AB	AB	AB	AB	AB	AB	AB	AB	AB	BB	BB	BB	BB	BB	BB	BB	-	AB	AB	AB	AB	AB	-	AB	AB	AB	AB	AB	AB	AB	AB	-	AB	AB	AB
1323	0	AA	AA	AA	AA	AA	AA	AA	AA	AA	AA	AA	AA	AA	AB	AB	BB	BB	BB	BB	BB	BB	BB	BB	BB	BB	BB	BB	BB	BB	BB	BB	BB	BB	BB	BB	BB	BB	BB	AB	AB	AB	AB	AB	AB	AB	AB	AB	AB
1333	1	BB	BB	BB	BB	BB	BB	BB	BB	BB	BB	BB	BB	BB	BB	-	BB	BB	-	-	AB	AB	AB	-	AB	-	AA	AA	AA	AA	AA	AA	-	AB	AB	AB	-	AB	AB	AB	AB	AB	AB	AB	AB	-	BB	BB	BB
1334	0	-	AB	AB	AB	-	AB	AB	AB	AB	AB	AB	AB	AA	AA	AA	-	AA	-	AA	-	AA	AA	AA	AA	AA	AA	AA	AA	AA	AA	AA	AA	AA	AA	AA	AA	AA	AA	AB	AB	AB	-	AB	-	-	AB	AB	AB
1345	1	-	AA	AA	AA	-	-	AA	AA	AA	-	AA	-	AA	AA	AA	AA	AA	-	AA	-	AA	AA	AA	AA	AA	AA	AA	-	AA	AA	AA	-	AA	-	AA	AA	AA	AA	AB	AB	-	-	AB	AB	AB	AB	AB	AB
1346	1	AA	AA	AA	AA	AA	AA	AA	AA	AA	AA	AA	AA	-	AA	-	AA	AA	AA	AA	AA	AA	AA	AA	AA	AA	AA	AA	AB	AB	AB	-	AB	AB	AB	AB	-	AB	AB	AB	AB	AB	-	AB	-	-	AB	AB	AB
1348	1	AA	AA	-	-	AB	AB	AB	AB	AB	AB	AB	-	AB	AB	AB	-	AB	AB	-	AB	AB	AB	AB	AB	AB	BB	BB	BB	BB	BB	BB	BB	BB	BB	BB	BB	BB	BB	BB	BB	BB	BB	BB	BB	BB	BB	-	AB
1351	1	BB	BB	BB	BB	-	BB	BB	BB	BB	BB	-	BB	BB	BB	BB	BB	BB	BB	-	AB	AB	AB	AB	AB	AB	AB	BB	-	BB	BB	BB	BB	BB	BB	BB	-	BB	AB	AB	AB	AB	AB	AB	AB	AB	AB	AB	AB
1353	1	AA	AA	AA	AA	AA	AA	AA	AB	AB	-	AB	AB	AB	-	AB	AB	AB	AB	AB	AB	AB	AB	AB	-	AB	AB	AB	-	AB	AB	AB	BB	AB	AB	AB	AB	AB	AB	AB	AB	-	AB	AB	AB	-	AB	-	AB
1356	1	AB	AB	AB	AB	AB	AB	AB	AB	AB	AB	AB	AB	AB	AB	AB	-	AB	AB	AB	AB	AB	AB	AB	-	AB	BB	BB	-	BB	BB	BB	-	BB	BB	BB	BB	BB	BB	-	BB	BB	BB	BB	BB	BB	BB	-	BB
1358	1	AB	AB	AB	-	-	-	-	AB	-	AB	AB	-	-	-	AB	AB	AB	AB	AB	AB	-	AB	-	AB	AB	AA	-	AA	-	-	AA	AA	AA	AA	AA	AA	AA	-	AA	AA	-	AB	-	AB	AB	AB	AB	AB
1371	1	BB	BB	BB	BB	BB	BB	BB	BB	BB	BB	BB	BB	AB	-	AB	AB	AB	AB	AB	AB	AB	AB	AB	AB	AB	AB	AB	AB	AB	-	AB	AB	AB	AB	AB	AB	AB	AB	AB	AB	AB	AB	AB	-	AB	AB	AB	AB
1373	1	-	AB	AB	AB	AB	AB	AB	AB	AB	-	AB	AB	AB	-	AB	AB	AB	AB	AB	-	AB	AB	AB	AB	AB	AA	AA	AA	AA	AA	AA	AA	AA	AA	AA	AA	AA	AA	AA	AA	AA	AA	AA	AA	AA	AA	AA	AA
1381	1	AB	-	AB	AB	AB	AB	-	AB	AB	AB	AB	AB	AB	-	-	AB	-	AB	AB	AB	AB	-	AA	AA	AA	-	AA	AA	AA	AA	AA	AA	-	AA	AA	AA	AA	AA	AA	AA	AA	AA	AA	AA	AA	AA	AA	AA
1386	1	AB	AB	AB	AB	AB	AB	AB	AB	AB	AB	AB	AB	-	AB	AB	AB	AB	AB	AB	AB	-	AB	BB	-	-	BB	-	-	BB	BB	BB	-	-	-	BB	BB	BB	BB	BB	AB	AB	AB	AB	AB	AB	AB	AB	AB
1389	1	AB	AB	-	AB	AB	AB	AB	AB	AB	AB	AB	AB	AB	-	AB	AB	AB	AB	AB	AB	AB	AB	AB	AB	AB	AB	AB	AB	AB	AB	AB	AB	AB	AB	AB	AB	AB	AB	AB	-	AB	AB	AB	AB	AB	AB	AB	AB
1400	1	AA	AA	AA	AA	AA	AA	AA	AA	AA	AA	AA	AA	AA	AA	AA	AA	AA	AA	AA	AA	AA	AA	AA	AA	AA	AA	AA	AA	AA	AA	AA	-	AA	AA	AA	AA	AA	AA	AA	AA	AA	AA	AA	AA	AA	AA	AA	AA
1404	1	-	AB	-	-	-	AB	-	-	-	AB	-	-	AB	-	AB	-	AB	AB	AB	-	BB	BB	AB	AB	-	AB	-	AB	AB	AB	AA	-	-	-	AA	AA	AA	AA	-	AA	AA	AA	AA	AA	AA	AA	AA	AA
[truncated: 1,276 more columns]

## Sheet: Infection experiment
Clone	P21 hindgut				P21 infection
	Susceptible	Total tested	Percent susceptible	Resistotype	Infected	Total tested	Percent infected
30	0	6	0	R	0	30	0
67	0	6	0	R	0	30	0
75	0	6	0	R	0	30	0
83	0	6	0	R	0	30	0
94	0	6	0	R	0	30	0
96	0	6	0	R	0	30	0
109	5	5	100	S	1	30	3.33333
129	0	6	0	R	0	30	0
140	0	6	0	R	0	30	0
164	5	6	83.3333	S	3	30	10
186	0	6	0	R	0	30	0
191	5	6	83.3333	S	0	30	0
205	0	6	0	R	0	30	0
214	12	12	100	S	5	30	16.6667
216	0	6	0	R	0	30	0
277	0	6	0	R	0	30	0
304	0	6	0	R	0	30	0
305	0	5	0	R	0	30	0
312	0	6	0	R	0	30	0
355	0	9	0	R	0	30	0
359	0	6	0	R	1	30	3.33333
362	0	6	0	R	0	30	0
379	0	4	0	R	0	30	0
384	0	5	0	R	0	30	0
528	5	5	100	S	7	30	23.3333
599	5	5	100	S	9	30	30
669	5	5	100	S	0	30	0
719	5	6	83.3333	S	4	30	13.3333
731	5	5	100	S	13	30	43.3333
777	5	6	83.3333	S	2	30	6.66667
822	5	6	83.3333	S	8	30	26.6667
966	5	6	83.3333	S	3	30	10
1032	5	5	100	S	4	30	13.3333
1073	5	6	83.3333	S	7	30	23.3333
1180	5	5	100	S	19	30	63.3333
1210	5	6	83.3333	S	0	30	0
1220	5	5	100	S	12	30	40
1300	5	6	83.3333	S	5	30	16.6667
1320	5	5	100	S	15	30	50
1381	4	4	100	S	0	30	0

## Sheet: Marker primers
Microsatellite analysis
DNA oligo name	DNA sequence (5' -> 3')	Length	Tm	GC%	Position Xinb3	Size Xinb3	Size Iinb1	Size dif	Color	Run
965D1-F	ATTGCCAAAATACCCGTCCC	20	58.52	50	2067440	159	151	8		2
965D1-R	CCAGAAAGGCATCGCATCC	19	58.97	57.89	2067580	159	151	8
44154-F	CGGCCAATCTCGGTAGGTAT	20	59.03	55	2109904	160	154	6		2
44154-R	CCTCCAACATCCCTCCAGTT	20	59	55	2110044	160	154	6
90815-F	CCTTCTCGATAACCACCCCA	20	58.8	55	2149783	195	201	6		2
90815-R	TTCCGTTAACACCTCGACCA	20	58.96	50	2149958	195	201	6
P34new-F	TCAGCTTGCTTTGAAACCCA	20	58.23	45	2189614	339	331	8		1
P34new-R	CTCAAATTTTGCCGGGGAGT	20	59.26	55	2189963	339	331	8
U1-F	GCACAGGTCATTCACGTCAA	20	58.77	50	2326213	247	239	8		1
U1-R	CCGATGAAAAGCGTCTGTGA	20	58.57	50	2326440	247	239	8
D16-F	TGTTTAAAGAACGTCGGAGGT	21	57.54	42.86	2358651	152	146	6		1
D16-R	TCCAATCAACAGTTTCATCAGCA	23	58.86	39.13	2358780	152	146	6
D42-F	TTCCTCTTCGCTTCCCTCAG	20	59.1	55	2384371	233	225	8		2
D42-R	TACCCCACCTACTCCCATCG	20	60.11	60	2384584	233	225	8
P24-F	ACAAGTCAATTCTGCCCACA	20	56.4	45	2415176	143	142	1		1
P24-R	CAAAAGCGAAAACGGAAGTC	20	56.4	45	2415299	143	142	1
Runs were assigned to minimize primer dimer formation and to keep similar melting temps together (based on predicted Tm of forward primer from Primer3)
Sanger sequencing
DNA oligo name	DNA sequence (5' -> 3')	Length	Tm	GC%	Position Xinb3	Size Xinb3	Size Iinb1	Size dif
U0_7-F	ATTCAGCTCAGTTTGGCGTG	20	59.12	50	2326835	187	187	0
U0_7-R	CTCTGGGTCGATGATGCACA	20	59.82	50	2327002	187	187	0
U0_6-F	TGCTTCGCGTTATGGAATGG	20	58.99	50	2328218	389	389	0
U0_6-R	CGCGTATGGGATTCAAGCAA	20	58.99	50	2328587	389	389	0
U0_55-F	GCATCTAGACAGGCCACCAT	20	59.53	55	2329381	668	669	1
U0_55-R	TCCGCTTTTGATTCCATGGC	20	59.18	50	2330029	668	669	1
U0_54-F	GAAGAGATAGTCACGCCCGA	20	58.98	55	2329977	281	281	0
U0_54-R	TCGCCAGAGTTCATTGTCCT	20	59.02	50	2330238	281	281	0
U0_5-F	AGGACAATGAACTCTGGCGA	20	59.02	50	2330238	490	490	0
U0_5-R	GTTCAAAGGCGGTGGAATGT	20	59.04	50	2330708	490	490	0
g311b-F	GCGACCAGACTCTCGGTATT	20	58*	55	2331490	959	867	92
g311b-R	GACCACCAGCCTCTGAAAAA	20	58*	50	2332470	959	867	92
D16_5-F	GAACATTCTGACACGCACGA	20	58.86	50	2360047	451	455	4
D16_5-R	GTACTTGCTTCTGTGTCGGC	20	59.21	55	2360478	451	455	4
D16_9-F	TCCAGGCCGTCTAGTAATGG	20	60.09	55	2361082	207	207	0
D16_9-R	GATGTGGAGGAAATGCCAAC	20	60.33	50	2361269	207	207	0
D17_1-F	AATTGATGCCCTGCATTTTC	20	59.91	40	2361587	996	992	4
D17_1-R	GCCCACATAAACGCAATCTT	20	59.97	45	2362563	996	992	4
D18-F	GGTGATAACATGTCCATTGC	20	56.23	45	2364002	238	239	1
D18-R	TTGAGCTTGCGGAAAGATCC	20	62.67	50	2364220	238	239	1
D19-F	ACAGCTCTGCCGGAATACTT	20	59.09	50	2366057	417	420	3
D19-R	TGCTGAAGTCCGTCATGTCA	20	59.32	50	2366454	417	420	3
D22-F	TCCGTCCCAAAAGCATGAAC	20	58.76	50	2366607	550	557	7
D22-R	TTTAGCGGACGGGATGACTT	20	59.1	50	2367137	550	557	7
D32-F	ACCCAAACAGATTCCGAACAC	21	58.77	47.62	2375515	402	387	15
D32-R	AAAATAGAGGCCGACTTTTAAGC	23	57.44	39.13	2375894	402	387	15
*These melting temps determined experimentally

## Sheet: Finemap microsat
Clone	P21 hindgut			Genotype								Result
	Susceptible	Total tested	Resistotype	965D1	44154	90815	P34new	U1	D16	D42	P24	Recombination detected
3	0	6	R	H	H	H	H	H	H	H	H	0
38	0	6	R	H	H	H	H	H	H	H	B	1
39	1	9	R	A	A	A	A	A	A	A	A	0
60	0	6	R	H	H	H	H	H	H	H	H	0
92	24	43	S	H	B	B	B	B	B	B	B	1
94	0	6	R	A	A	A	A	A	H	H	H	1
106	8	11	S	H	B	B	B	B	B	B	B	1
138	0	6	R	H	H	H	H	H	H	H	B	1
161	0	6	R	H	H	H	H	H	H	H	H	0
177	0	6	R	A	A	A	A	A	A	B	B	1
243	2	12	R	B	B	B	B	H	H	H	H	1
289	0	6	R	H	H	H	H	H	H	H	H	0
322	5	17	R	A	A	A	A	A	A	A	A	0
350	6	6	S	B	B	B	B	B	B	B	B	0
359	0	6	R	H	H	H	H	H	H	H	H	0
401	0	6	R	H	H	H	H	H	H	H	H	0
606	6	6	S	H	B	B	B	B	B	B	B	1
693	9	30	R	B	B	B	B	B	H	H	H	1
702	5	6	S	H	H	H	B	B	B	B	B	1
871	5	6	S	H	H	H	B	B	B	B	B	1
906	11	12	S	H	B	B	B	B	B	B	B	1
916	10	12	S	H	H	H	H	B	B	B	B	1
1081	8	11	S	B	B	B	B	B	B	B	B	0
1086	5	6	S	H	B	B	B	B	B	B	B	1
1115	4	17	R	B	B	B	B	H	H	H	H	1
1125	6	6	S	H	H	H	B	B	B	B	B	1
1181	10	11	S	B	B	B	B	B	B	B	H	1
1351	6	6	S	H	H	H	H	B	B	B	B	1
												18

## Sheet: Finemap Sanger
Clone	P21 hindgut			Genotype
	Susceptible	Total tested	Resistotype	U1	U0_7	U0_6	U0_55		U0_54	U0_5	g311b	D16	D16_5	D16_9		D17_1	D18	D19	D22	D32	D42
177	0	6	R	A	A	A	A		A	A	A	A	A	A	B	B	B	B	B	B	B
693	9	30	R	B	B	B	B	H	H	H	H	H	H	H		H	H	H	H	H	H
