# Supplementary material for: QTL study reveals candidate genes underlying host resistance in a Red Queen model system
Source: PLoS Genet. 2023 Feb 2;19(2):e1010570. doi: 10.1371/journal.pgen.1010570 (PMC9894429; doi:10.1371/journal.pgen.1010570)
Supplement: S2 File — We selfed two F2 panel clones (94 and 693) with a recombination event in the F-locus region to test the independence of the ABC supergene and the F locus, and to attempt additional fine mapping. README) Column descriptions for following tables. Collection) Selfing is performed by collecting ephippia (sexually produced resting eggs) and hatching them after a period of dormancy. Ephippia were collected across four dates in 2019 and 2020. Attachment tests) Selfed offspring were tested for resistance to attachment by Pasteuria ramosa genotypes C19, P15, and P21. Resistance to these genotypes is known to segregate in the QTL panel. Red and blue shading correspond to susceptible (attachment positive) and resistant (attachment negative) phenotypes, respectively. Summary) Summary table of resistance to each of the three P. ramosa genotypes. We inferred the genotype of each locus predicted to confer resistance to the parasite genotypes, according to the genetic model of resistance and assuming Mendelian segregation. (XLSX) [file pgen.1010570.s012.xlsx]

## Sheet: README
Sheet	Sheet Description	Column		Column Description
Collection	Number of ephippia (sexually produced resting eggs) collected from two F2 clones on each of four dates	Collection Date		Date (yyyy.mm.dd) ephippia were collected and stored at 4 °C (see S1_Methods)
		Ephippia collected	F2-94	Number of ephippia collected from QTL (F2) panel clone 94
			F2-693	Number of ephippia collected from QTL (F2) panel clone 693
		Offspring hatched	F2-94	Number of (F3) offspring (each a genetically distinct clone) hatched from ephippia produced by QTL (F2) panel clone 94.
			F2-693	Number of (F3) offspring (each a genetically distinct clone) hatched from ephippia produced by QTL (F2) panel clone 693.
Attachment tests	Attachment tests from selfed offspring (F3 clones hatched from F2-produced ephippia). F3 clones that hatched but went extinct before attachment tests are not included.	F2 clone		QTL panel clone which produced selfed offspring
		F3 clone		Clone ID for each selfed offspring tested
		C19 foregut	Susceptible	Number of individuals tested which were scored as susceptible (attachment positive) to foregut attachment by Pasteuria ramosa genotype C19
			Total tested	Total number of Daphnia magna individuals tested from the given F3 clone
			Resistotype	Clones are considered susceptible (S, red background) if more than half of individuals tested were scored as susceptible, or resistant (R, blue background) if fewer than half of individuals tested were scored as susceptible. "?" indicates that exactly half of indifiduals tested were scored as suscepble, thus the resistotype cannot be determined. "_" indicates missing data.
		P15 hindgut	Susceptible	Number of individuals tested which were scored as susceptible (attachment positive) to hindgut attachment by Pasteuria ramosa genotype P15
			Total tested	Total number of Daphnia magna individuals tested from the given F3 clone
			Resistotype	Same as above
		P21 hindgut	Susceptible	Number of individuals tested which were scored as susceptible (attachment positive) to hindgut attachment by Pasteuria ramosa genotype P21
			Total tested	Total number of Daphnia magna individuals tested from the given F3 clone
			Resistotype	Same as above
Summary	Summary table of resistance to each of the three P. ramosa genotypes tested	F2 clone		QTL panel clone which produced selfed offspring
		C19 foregut	Susceptible F3 clones	Number of F3 clones which were considered susceptible in attachment tests
			Total F3 clones	Total number of F3 clones tested for C19 foregut attachment
			Percent susceptible	= susceptible/total * 100
			Inferred genotype	Genotype of F2 clone inferred from resistotypes of F3 offspring and genetic model of D. magna resistance to P. ramosa (see main text). Colors indicate resistotype of F2 clone (red = susceptible, blue = resistant).
		P15 hindgut	Susceptible F3 clones	Number of F3 clones which were considered susceptible in attachment tests
			Total F3 clones	Total number of F3 clones tested for P15 hindgut attachment
			Percent susceptible	= susceptible/total * 100
			Inferred genotype	Genotype of F2 clone inferred from resistotypes of F3 offspring and genetic model of D. magna resistance to P. ramosa (see main text). Colors indicate resistotype of F2 clone (red = susceptible, blue = resistant).
		P21 hindgut	Susceptible F3 clones	Number of F3 clones which were considered susceptible in attachment tests
			Total F3 clones	Total number of F3 clones tested for P21 hindgut attachment
			Percent susceptible	= susceptible/total * 100
			Inferred genotype	Genotype of F2 clone inferred from resistotypes of F3 offspring and genetic model of D. magna resistance to P. ramosa (see main text). Colors indicate resistotype of F2 clone (red = susceptible, blue = resistant).
		Conclusions		Overall outcome of selfing experiment. See main text and S1_Methods for additional details.

## Sheet: Collection
Collection date	Ephippia collected		Offspring hatched
	F2-94	F2-693	F2-94	F2-693
2019.11.15	10	30	10	1
2019.12.3	0	100	0	14
2019.12.16	6	253	2	4
2020.01.05	350	500	88	57
	366	883	100	76

## Sheet: Attachment tests
F2 Clone	F3 Clone	C19 foregut			P15 hindgut			P21 hindgut
		Susceptible	Total tested	Resistotype	Susceptible	Total tested	Resistotype	Susceptible	Total tested	Resistotype
693	693_inb1			_			_	0	4	R
693	693_inb3	4	4	S	0	6	R	7	12	S
693	693_inb4	6	6	S	0	6	R	3	12	R
693	693_inb5	6	6	S			_	0	6	R
693	693_inb7	6	6	S	0	6	R	4	6	S
693	693_inb9	6	6	S	0	6	R	1	6	R
693	693_inb10	6	6	S	0	5	R	4	5	S
693	693_inb11			_			_	0	3	R
693	693_inb19	6	6	S	0	6	R	0	6	R
693	693_inb22	5	6	S	0	6	R	2	6	R
693	693_inb23			_	5	6	S	6	6	S
693	693_inb28	3	4	S	0	6	R	0	5	R
693	693_inb30	6	6	S	0	6	R	0	6	R
693	693_inb31	6	6	S	0	5	R	2	6	R
693	693_inb34			_			_	1	6	R
693	693_inb35	6	6	S	0	5	R	0	6	R
693	693_inb36	6	6	S	0	6	R	5	6	S
693	693_inb44	5	6	S	2	6	R	1	6	R
693	693_inb51	6	6	S	2	5	R	0	6	R
693	693_inb52	6	6	S	0	6	R	2	6	R
693	693_inb56	6	6	S	4	5	S	7	13	S
693	693_inb58	6	6	S	1	6	R	0	6	R
693	693_inb60	6	6	S	0	6	R	6	11	S
693	693_inb67	5	5	S	0	6	R	3	4	S
693	693_inb68			_	1	4	R	0	6	R
693	693_inb72	5	6	S	0	6	R	1	5	R
693	693_inb73	6	6	S	0	6	R	0	5	R
693	693_inb74			_			_	0	4	R
693	693_inb76			_	0	6	R	0	6	R
94	94_inb2	0	6	R	0	11	R	0	6	R
94	94_inb3	1	6	R	0	6	R	0	6	R
94	94_inb4	0	6	R	5	12	R	0	6	R
94	94_inb5	0	6	R	1	6	R	0	6	R
94	94_inb6	0	6	R	0	7	R	0	6	R
94	94_inb8	0	6	R	0	6	R	0	6	R
94	94_inb9	0	6	R	1	6	R	3	6	?
94	94_inb10	0	6	R	1	5	R	1	6	R
94	94_inb11			_	0	6	R	0	5	R
94	94_inb12			_	4	10	R	1	6	R
94	94_inb13			_	0	6	R	1	6	R
94	94_inb14	0	6	R	0	4	R	0	6	R
94	94_inb16	1	5	R	0	5	R	0	6	R
94	94_inb18			_			_	0	6	R
94	94_inb19	0	6	R	0	3	R	0	6	R
94	94_inb21			_			_	0	3	R
94	94_inb22	0	6	R	0	10	R	0	6	R
94	94_inb23			_			_	0	5	R
94	94_inb24			_			_	0	3	R
94	94_inb25	0	6	R			_	0	6	R
94	94_inb26	0	6	R			_	0	6	R
94	94_inb27			_			_	0	6	R
94	94_inb28			_			_	0	5	R
94	94_inb30			_			_	0	6	R
94	94_inb31			_			_	0	6	R
94	94_inb33			_	0	6	R	0	5	R
94	94_inb37	0	6	R			_	0	4	R
94	94_inb40			_	0	6	R	0	6	R
94	94_inb41	0	6	R			_	0	6	R
94	94_inb42	0	6	R			_	0	6	R
94	94_inb43	0	5	R	0	4	R	0	6	R
94	94_inb44	0	6	R	0	5	R	0	6	R
94	94_inb45			_			_	0	6	R
94	94_inb46			_			_	0	4	R
94	94_inb47			_			_	0	6	R
94	94_inb49			_			_	0	6	R
94	94_inb50			_			_	0	5	R
94	94_inb51			_	0	6	R	0	6	R
94	94_inb52			_			_	0	5	R
94	94_inb53			_			_	0	6	R
94	94_inb55			_			_	0	6	R
94	94_inb56			_			_	0	6	R
94	94_inb57			_			_	0	6	R
94	94_inb58			_	0	5	R	0	6	R
94	94_inb59			_			_	0	6	R
94	94_inb61			_			_	0	5	R
94	94_inb64			_			_	0	6	R
94	94_inb65			_			_	0	4	R
94	94_inb67			_	0	5	R	0	6	R
94	94_inb68			_	0	4	R	0	6	R
94	94_inb71			_			_	0	5	R
94	94_inb73			_	0	6	R	0	6	R
94	94_inb74			_			_	0	6	R
94	94_inb75			_			_	0	5	R
94	94_inb76			_			_	0	6	R
94	94_inb78			_	0	4	R	0	4	R
94	94_inb79			_			_	0	5	R
94	94_inb80			_			_	0	6	R
94	94_inb81			_			_	0	5	R
94	94_inb82			_			_	0	6	R
94	94_inb83			_			_	0	6	R
94	94_inb85			_			_	0	6	R
94	94_inb86			_			_	0	5	R
94	94_inb87			_			_	0	6	R
94	94_inb88			_			_	0	5	R
94	94_inb89			_	0	5	R	0	6	R
94	94_inb90			_	0	7	R	0	6	R
94	94_inb91			_			_	0	6	R
94	94_inb92			_			_	0	6	R
94	94_inb93	0	6	R			_	0	6	R
94	94_inb94			_			_	0	6	R
94	94_inb95			_			_	0	6	R
94	94_inb96			_			_	0	6	R
94	94_inb98			_			_	0	6	R
94	94_inb99			_			_	0	6	R

## Sheet: Summary
F2 Clone	C19 foregut				P15 hindgut				P21 hindgut				Conclusions
	Susceptible F3 clones	Total F3 clones	Percent susceptible	Inferred genotype	Susceptible F3 clones	Total F3 clones	Percent susceptible	Inferred genotype	Susceptible F3 clones	Total F3 clones	Percent susceptible	Inferred genotype
693	22	22	100	cc	2	24	8.33333	dd	8	29	27.5862	Ff	C and F are different loci, F locus may interact with D locus
94	0	20	0	CC	0	27	0	dd	0	74	0	FF	F locus is upstream of marker D16 (see S1_File)
