# Supplementary material for: QTL study reveals candidate genes underlying host resistance in a Red Queen model system
Source: PLoS Genet. 2023 Feb 2;19(2):e1010570. doi: 10.1371/journal.pgen.1010570 (PMC9894429; doi:10.1371/journal.pgen.1010570)
Supplement: S3 File — BLASTn output of F-locus haplotypes against the whole genome from each QTL parent. Tables include both intra-locus and extra-locus duplications, and output is sorted by query start position. README) Column descriptions for following tables. xFvsXinb3) BLASTn output for Xinb3 F-locus region against whole Xinb3 genome (version 3.0). iFvsIinb1) BLASTn output for Iinb1 F-locus region against whole Iinb1 genome. xFvsIinb1) BLASTn output for Xinb3 F-locus region against whole Iinb1 genome. iFvsXinb3) BLASTn output for Iinb1 F-locus region against whole Xinb3 genome (version 3.0). (XLSX) [file pgen.1010570.s013.xlsx]

## Sheet: README
Column	Column Description
qseqid	Query sequence ID (here, F-locus region)
sseqid	Subject sequence ID (here, contig number)
pident	Percentage of identical matches
length	Alignment length
mismatch	Number of mismatches
gapopen	Number of gap openings
qstart	Start of alignment in query
qend	End of alignment in query
sstart	Start of alignment in subject
send	End of alignment in subject
evalue	Expect value
bitscore	Bit score
intra_extra	Indicates whether the hit is scored as an intra-locus duplication (subject sequence is within F-locus region) or as an extra-locus duplication (subject sequence is not within F-locus region)

## Sheet: xFvsXinb3
qseqid	sseqid	pident	length	mismatch	gapopen	qstart	qend	sstart	send	evalue	bitscore	intra_extra
000011F:2329948-2358729	000011F	77.821	257	42	14	5457	5708	2302070	2302316	8.14e-32	145	extra
000011F:2329948-2358729	000011F	79.398	864	147	25	5772	6618	2302401	2303250	5.24e-163	580	extra
000011F:2329948-2358729	000038F	95.181	83	4	0	8901	8983	415522	415604	6.34e-28	132	extra
000011F:2329948-2358729	000038F	94.118	119	4	1	8978	9093	453447	453329	8.03e-42	178	extra
000011F:2329948-2358729	000038F	97.6	125	3	0	9092	9216	452942	452818	6.12e-53	215	extra
000011F:2329948-2358729	000038F	91.935	930	33	15	9237	10137	452708	451792	0	1264	extra
000011F:2329948-2358729	000011F	98.851	87	0	1	10128	10213	2340540	2340454	1.35e-34	154	intra
000011F:2329948-2358729	000050F	98.851	87	0	1	10128	10213	204122	204208	1.35e-34	154	extra
000011F:2329948-2358729	000067F	98.851	87	0	1	10128	10213	404145	404059	1.35e-34	154	extra
000011F:2329948-2358729	000065F	90.123	162	11	5	10131	10290	50423	50581	3.68e-50	206	extra
000011F:2329948-2358729	000189F	88.344	163	12	7	10131	10290	35015	35173	3.71e-45	189	extra
000011F:2329948-2358729	000067F	96.864	574	3	3	10132	10691	403681	404253	0	946	extra
000011F:2329948-2358729	000050F	97.54	569	1	2	10133	10691	204579	204014	0	961	extra
000011F:2329948-2358729	000087F	85.802	162	18	4	10133	10290	32088	31928	1.74e-38	167	extra
000011F:2329948-2358729	000030F	82.5	160	24	4	10133	10290	1120441	1120598	1.36e-29	137	extra
000011F:2329948-2358729	000030F	82.5	160	24	4	10133	10290	1137910	1137753	1.36e-29	137	extra
000011F:2329948-2358729	000065F	93.827	81	5	0	10133	10213	50874	50794	3.82e-25	122	extra
000011F:2329948-2358729	000067F	98	100	0	1	10199	10298	406190	406093	3.74e-40	172	extra
000011F:2329948-2358729	000011F	97	100	1	1	10199	10298	2342823	2342726	1.74e-38	167	intra
000011F:2329948-2358729	000050F	97.849	93	2	0	10199	10291	202077	202169	8.09e-37	161	extra
000011F:2329948-2358729	000057F	95	100	3	1	10199	10298	378302	378205	3.76e-35	156	extra
000011F:2329948-2358729	000065F	86.061	165	16	6	10474	10636	50762	50921	1.34e-39	171	extra
000011F:2329948-2358729	000087F	90.217	92	8	1	10492	10582	31769	31678	4.94e-24	119	extra
000011F:2329948-2358729	000011F	98.851	87	0	1	10507	10593	2340160	2340075	1.35e-34	154	intra
000011F:2329948-2358729	000067F	100	82	0	0	10507	10588	403762	403681	4.87e-34	152	extra
000011F:2329948-2358729	000050F	100	81	0	0	10507	10587	204499	204579	1.75e-33	150	extra
000011F:2329948-2358729	000065F	93.103	87	6	0	10507	10593	50505	50419	8.2e-27	128	extra
000011F:2329948-2358729	000189F	91.011	89	8	0	10507	10595	35097	35009	1.37e-24	121	extra
000011F:2329948-2358729	000057F	97.895	95	1	1	10566	10660	373889	373982	2.25e-37	163	extra
000011F:2329948-2358729	000050F	97.345	113	3	0	10665	10777	661427	661315	2.87e-46	193	extra
000011F:2329948-2358729	000050F	97.222	324	8	1	10774	11097	661240	660918	5.31e-153	547	extra
000011F:2329948-2358729	000067F	98.518	1957	22	5	10943	12895	404256	406209	0	3446	extra
000011F:2329948-2358729	000050F	98.619	1955	20	5	10946	12896	204008	202057	0	3454	extra
000011F:2329948-2358729	000050F	97.682	302	6	1	11096	11396	660834	660533	4.16e-144	518	extra
000011F:2329948-2358729	000057F	93.22	354	23	1	11405	11758	375497	375849	1.16e-144	520	extra
000011F:2329948-2358729	000034F	92.837	349	21	4	11405	11751	999525	999179	1.17e-139	503	extra
000011F:2329948-2358729	000057F	93.86	1140	65	2	11758	12896	377187	378322	0	1712	extra
000011F:2329948-2358729	000034F	92.746	896	55	3	12009	12897	999021	998129	0	1286	extra
000011F:2329948-2358729	000050F	97.98	99	1	1	12779	12876	204415	204513	1.34e-39	171	extra
000011F:2329948-2358729	000067F	96.97	99	1	2	12779	12876	403845	403748	6.25e-38	165	extra
000011F:2329948-2358729	000011F	98.925	93	1	0	12784	12876	2340238	2340146	1.74e-38	167	intra
000011F:2329948-2358729	000038F	91.667	504	21	12	13265	13761	451682	451193	0	678	extra
000011F:2329948-2358729	000011F	78.886	772	125	23	13502	14251	2357776	2358531	3.27e-135	488	intra
000011F:2329948-2358729	000011F	74.256	672	135	26	13504	14155	2351298	2351951	6.03e-63	248	intra
000011F:2329948-2358729	000011F	74.218	671	137	24	21351	22004	2343451	2344102	6.03e-63	248	intra
000011F:2329948-2358729	000011F	92.944	411	21	2	22091	22493	2356454	2356864	2.42e-166	592	intra
000011F:2329948-2358729	000011F	92.944	411	21	2	26507	26917	2352038	2352440	2.42e-166	592	intra
000011F:2329948-2358729	000011F	78.886	772	125	23	27829	28584	2343449	2344198	3.27e-135	488	intra
000011F:2329948-2358729	000038F	87.347	245	23	4	27829	28066	451455	451212	9.95e-71	274	extra

## Sheet: iFvsIinb1
qseqid	sseqid	pident	length	mismatch	gapopen	qstart	qend	sstart	send	evalue	bitscore	intra_extra
129:715834-762881	129	87.38	729	73	12	20	740	740181	739464	0	819	intra
129:715834-762881	129	94.231	104	5	1	3775	3878	692183	692285	1.51e-35	158	extra
129:715834-762881	129	84.615	351	42	9	6139	6487	755548	755888	5.01e-90	339	intra
129:715834-762881	129	85.163	337	38	9	6139	6473	760894	760568	6.48e-89	335	intra
129:715834-762881	129	78.51	577	79	24	6965	7519	755891	756444	1.8e-89	337	intra
129:715834-762881	129	76.892	1493	231	63	8236	9657	756767	758216	0	741	intra
129:715834-762881	129	78.608	776	123	28	8241	8993	761928	762683	1.32e-130	473	intra
129:715834-762881	129	75.075	666	130	26	8243	8891	731921	732567	1.11e-71	278	intra
129:715834-762881	129	76.374	1092	172	54	8782	9828	759381	760431	3.61e-141	508	intra
129:715834-762881	129	74.322	701	97	52	9904	10551	739445	738775	1.89e-54	220	extra
129:715834-762881	129	78.496	2353	247	125	10088	12282	747445	749696	0	1303	intra
129:715834-762881	129	92.334	2661	144	39	12708	15330	749955	752593	0	3729	intra
129:715834-762881	129	75.075	666	130	26	16088	16734	724076	724724	1.11e-71	278	intra
129:715834-762881	129	95.336	536	6	6	17955	18472	752590	753124	0	833	extra
129:715834-762881	129	97.439	2187	51	3	18472	20654	753191	755376	0	3723	intra
129:715834-762881	129	95.726	117	5	0	20809	20925	755374	755490	5.34e-45	189	intra
129:715834-762881	129	97.207	179	4	1	20917	21095	755555	755732	6.57e-79	302	intra
129:715834-762881	129	96.089	179	6	1	20917	21095	760887	760710	1.42e-75	291	intra
129:715834-762881	600	83.877	552	71	5	21209	21756	177145	177682	1e-141	510	extra
129:715834-762881	600	90.854	164	15	0	21483	21646	172821	172984	1.89e-54	220	intra
129:715834-762881	600	85.445	1168	151	14	21778	22941	173055	174207	0	1197	intra
129:715834-762881	600	81.722	1045	176	12	21895	22935	181826	182859	0	857	intra
129:715834-762881	129	94.851	505	16	5	22942	23441	747932	747433	0	780	extra
129:715834-762881	129	74.322	701	97	52	22942	23612	726384	725737	1.89e-54	220	intra
129:715834-762881	129	96.277	188	5	1	23433	23618	740746	740559	1.41e-80	307	intra
129:715834-762881	129	98.913	92	1	0	23527	23618	760571	760480	8.99e-38	165	intra
129:715834-762881	129	86.658	772	75	16	23631	24391	716573	715819	0	830	intra
129:715834-762881	129	80.952	252	30	13	24405	24653	715764	715528	2.48e-43	183	extra
129:715834-762881	129	100	105	0	0	24713	24817	760467	760571	1.15e-46	195	intra
129:715834-762881	129	96.277	188	5	1	24726	24913	739451	739266	1.41e-80	307	intra
129:715834-762881	129	96.296	189	2	3	24913	25097	746939	747126	5.08e-80	305	intra
129:715834-762881	219	96.923	130	3	1	24914	25043	12667	12795	2.45e-53	217	extra
129:715834-762881	219	96.923	130	3	1	24914	25043	16655	16783	2.45e-53	217	extra
129:715834-762881	1262	94.03	134	3	2	24914	25043	8223	8355	8.87e-48	198	extra
129:715834-762881	1262	99.213	127	0	1	24918	25043	1934	2060	1.13e-56	228	extra
129:715834-762881	300	82.057	418	49	16	25049	25453	13499	13903	2.33e-88	333	extra
129:715834-762881	813	80.668	419	50	20	25049	25451	3387	3790	3.06e-77	296	extra
129:715834-762881	132	80.238	420	49	23	25049	25451	234496	234094	6.62e-74	285	extra
129:715834-762881	260	80.095	422	51	22	25049	25453	18972	19377	2.38e-73	283	extra
129:715834-762881	129	100	312	0	0	25142	25453	747125	747436	9.75e-162	577	intra
129:715834-762881	1262	99.573	6088	10	11	25162	31235	2270	8355	0	11084	intra
129:715834-762881	300	96.03	6095	205	21	25162	31235	7358	13436	0	9880	intra
129:715834-762881	1262	100	292	0	0	25162	25453	8565	8856	1.28e-150	540	extra
129:715834-762881	219	91.761	352	15	9	25162	25513	13002	13339	1.02e-131	477	extra
129:715834-762881	219	90.753	292	14	8	25162	25453	16989	17267	1.06e-101	377	extra
129:715834-762881	219	98.232	3450	54	4	27792	31235	13335	16783	0	6026	intra
129:715834-762881	129	96.296	189	2	3	31106	31293	740746	740930	5.08e-80	305	intra
129:715834-762881	219	96.154	130	3	2	31107	31235	12667	12795	1.14e-51	211	extra
129:715834-762881	1262	98.425	127	0	2	31111	31235	1934	2060	5.26e-55	222	extra
129:715834-762881	1262	100	73	0	0	31241	31313	2121	2193	7.05e-29	135	extra
129:715834-762881	1262	100	73	0	0	31241	31313	8416	8488	7.05e-29	135	extra
129:715834-762881	300	94.521	73	1	2	31241	31313	13499	13568	4.27e-21	110	extra
129:715834-762881	813	94.521	73	1	2	31241	31313	3387	3456	4.27e-21	110	extra
129:715834-762881	129	100	312	0	0	31292	31603	740975	741286	9.75e-162	577	intra
129:715834-762881	813	85.714	294	25	11	31310	31601	3512	3790	1.1e-76	294	extra
129:715834-762881	1262	100	293	0	0	31312	31604	8565	8857	3.56e-151	542	extra
129:715834-762881	1262	99.659	293	0	1	31312	31603	2270	2562	5.95e-149	534	extra
129:715834-762881	219	90.753	292	14	8	31312	31603	16989	17267	1.06e-101	377	extra
129:715834-762881	219	90.411	292	15	8	31312	31603	13002	13280	4.94e-100	372	extra
129:715834-762881	300	86.986	292	25	8	31312	31603	13625	13903	2.35e-83	316	extra
129:715834-762881	300	84.416	308	20	14	31312	31603	7358	7653	1.11e-71	278	extra
129:715834-762881	260	84.694	294	28	11	31312	31603	19099	19377	1.11e-71	278	extra
129:715834-762881	132	84.589	292	27	12	31312	31601	234369	234094	1.43e-70	274	extra
129:715834-762881	129	95.02	502	15	5	31603	32099	739271	738775	0	780	extra
129:715834-762881	129	78.459	2349	255	122	31612	33863	725921	728115	0	1303	intra
129:715834-762881	129	92.334	2661	144	39	34122	36760	728541	731163	0	3729	intra
129:715834-762881	129	95.336	536	6	6	36757	37291	733788	734305	0	833	extra
129:715834-762881	129	97.439	2187	51	3	37358	39543	734305	736487	0	3723	intra
129:715834-762881	129	95.726	117	5	0	39541	39657	736642	736758	5.34e-45	189	intra
129:715834-762881	129	97.867	422	9	0	39620	40041	760989	760568	0	730	intra
129:715834-762881	129	84.615	351	42	9	39715	40055	721972	722320	5.01e-90	339	intra
129:715834-762881	129	97.207	179	4	1	39722	39899	736750	736928	6.57e-79	302	intra
129:715834-762881	129	78.51	577	79	24	40058	40611	722798	723352	1.8e-89	337	intra
129:715834-762881	129	76.861	1491	235	62	40934	42383	724069	725490	0	741	extra
129:715834-762881	129	76.374	1092	172	56	43548	44598	724615	725661	3.61e-141	508	intra
129:715834-762881	129	100	105	0	0	44634	44738	740546	740650	1.15e-46	195	intra
129:715834-762881	129	98.913	92	1	0	44647	44738	739451	739360	8.99e-38	165	intra
129:715834-762881	129	97.867	422	9	0	44735	45156	755874	755453	0	730	intra
129:715834-762881	129	85.163	337	38	9	44735	45061	722306	721972	6.48e-89	335	intra
129:715834-762881	129	96.591	176	5	1	44880	45054	736925	736750	1.42e-75	291	intra
129:715834-762881	129	78.636	777	121	28	46095	46850	724074	724826	1.32e-130	473	intra

## Sheet: xFvsIinb1
qseqid	sseqid	pident	length	mismatch	gapopen	qstart	qend	sstart	send	evalue	bitscore	intra_extra
000011F:2329948-2358729	129	97.223	2701	54	9	2	2690	715835	718526	0	4553	intra
000011F:2329948-2358729	129	87.791	729	70	11	20	740	740181	739464	0	835	intra
000011F:2329948-2358729	129	79.897	194	29	9	2691	2882	718588	718773	1.55e-28	134	intra
000011F:2329948-2358729	129	93.626	1710	83	13	4985	6682	719120	720815	0	2531	intra
000011F:2329948-2358729	129	94.231	104	5	1	5471	5574	692183	692285	9.2e-36	158	extra
000011F:2329948-2358729	129	79.255	188	33	4	7060	7245	720971	721154	2.6e-26	126	intra
000011F:2329948-2358729	129	87.468	391	24	16	7560	7946	721387	721756	6.35e-117	427	intra
000011F:2329948-2358729	129	95.32	1624	51	16	8255	9854	721756	723378	0	2555	intra
000011F:2329948-2358729	129	96.825	126	4	0	10012	10137	723380	723505	6.97e-52	211	intra
000011F:2329948-2358729	1053	85.802	162	18	4	10133	10290	30038	29878	1.53e-38	167	extra
000011F:2329948-2358729	562	82.5	160	24	4	10133	10290	79578	79735	1.2e-29	137	extra
000011F:2329948-2358729	562	81.25	160	26	4	10133	10290	99155	98998	2.6e-26	126	extra
000011F:2329948-2358729	751	96.774	93	3	0	10199	10291	8031	8123	3.31e-35	156	extra
000011F:2329948-2358729	1053	90.217	92	8	1	10492	10582	29719	29628	4.34e-24	119	extra
000011F:2329948-2358729	751	97.895	95	1	1	10566	10660	12450	12357	1.98e-37	163	extra
000011F:2329948-2358729	174	97.345	113	3	0	10665	10777	13820	13932	2.52e-46	193	extra
000011F:2329948-2358729	174	97.222	324	8	1	10774	11097	14009	14331	4.67e-153	547	extra
000011F:2329948-2358729	174	97.682	302	6	1	11096	11396	14416	14717	3.66e-144	518	extra
000011F:2329948-2358729	751	94.068	354	21	0	11405	11758	10839	10486	2.81e-150	538	extra
000011F:2329948-2358729	237	92.135	356	24	4	11405	11758	52424	52777	1.33e-138	499	extra
000011F:2329948-2358729	751	94.123	1140	62	2	11758	12896	9146	8011	0	1729	extra
000011F:2329948-2358729	237	93.325	794	50	1	12009	12802	52929	53719	0	1170	extra
000011F:2329948-2358729	129	96.551	9888	225	42	12888	22734	723496	733308	0	16264	intra
000011F:2329948-2358729	129	77.942	1487	223	59	13497	14915	756767	758216	0	832	intra
000011F:2329948-2358729	129	79.091	770	127	23	13502	14251	761928	762683	1.33e-138	499	intra
000011F:2329948-2358729	129	77.346	1055	154	46	14043	15048	759381	760399	1.68e-152	545	intra
000011F:2329948-2358729	129	78.523	2342	267	115	15350	17545	747445	749696	0	1321	intra
000011F:2329948-2358729	129	92.002	2663	150	40	17971	20594	749955	752593	0	3679	intra
000011F:2329948-2358729	129	77.064	763	138	25	21351	22091	761930	762677	2.98e-110	405	intra
000011F:2329948-2358729	129	95.96	99	4	0	22744	22842	733551	733649	7.11e-37	161	intra
000011F:2329948-2358729	129	98.592	213	1	1	22842	23054	734095	734305	2.33e-101	375	intra
000011F:2329948-2358729	129	97.205	2469	62	6	22842	25306	752911	755376	0	4170	intra
000011F:2329948-2358729	129	96.95	2459	68	5	23121	25577	734305	736758	0	4119	intra
000011F:2329948-2358729	129	78.374	1119	151	56	25419	26498	721758	722824	0	641	intra
000011F:2329948-2358729	129	96.75	523	16	1	25461	25982	755374	755896	0	870	intra
000011F:2329948-2358729	129	96.919	422	13	0	25540	25961	760989	760568	0	708	intra
000011F:2329948-2358729	129	95.531	179	7	1	25642	25819	736750	736928	4.05e-74	285	intra
000011F:2329948-2358729	129	96.939	98	3	0	26227	26324	736930	737027	5.5e-38	165	intra
000011F:2329948-2358729	129	93.22	413	22	3	26507	26917	732658	733066	9.84e-170	603	intra
000011F:2329948-2358729	129	97.054	1867	49	5	26917	28782	761020	762881	0	3138	intra
000011F:2329948-2358729	129	78.406	778	121	28	27829	28584	724074	724826	1.74e-127	462	intra

## Sheet: iFvsXinb3
qseqid	sseqid	pident	length	mismatch	gapopen	qstart	qend	sstart	send	evalue	bitscore	intra_extra
129:715834-762881	000375F	94.156	462	12	9	25162	25622	448	1	0	689	extra
129:715834-762881	000375F	91.216	296	12	9	31312	31606	448	166	1.55e-105	390	extra
129:715834-762881	000375F	97.222	72	0	1	31242	31313	594	525	2.24e-24	121	extra
129:715834-762881	000375F	93.939	132	5	3	24913	25043	785	656	3.62e-47	196	extra
129:715834-762881	000375F	93.182	132	5	4	31106	31235	785	656	1.69e-45	191	extra
129:715834-762881	000038F	92.01	413	23	5	5011	5418	408770	409177	5.15e-160	571	extra
129:715834-762881	000019F	84.247	292	28	12	31312	31601	409153	408878	7.57e-69	268	extra
129:715834-762881	000019F	80	420	50	23	25049	25451	409280	408878	3.5e-72	279	extra
129:715834-762881	000038F	85.167	209	22	6	17459	17659	413345	413552	6.02e-50	206	extra
129:715834-762881	000038F	93.855	179	10	1	5419	5597	414419	414596	7.57e-69	268	extra
129:715834-762881	000038F	95.181	83	4	0	6592	6674	415522	415604	1.04e-27	132	extra
129:715834-762881	000065F	85.859	297	23	13	31310	31603	428295	428015	9.66e-78	298	extra
129:715834-762881	000065F	80.806	422	48	22	25049	25453	428420	428015	2.69e-78	300	extra
129:715834-762881	000065F	94.521	73	1	2	31241	31313	428420	428351	4.86e-21	110	extra
129:715834-762881	000038F	95.597	318	14	0	8186	8503	451510	451193	1.14e-141	510	extra
129:715834-762881	000038F	88.158	152	4	6	8038	8185	451682	451541	7.9e-39	169	extra
129:715834-762881	000038F	94.04	151	7	1	7547	7697	451915	451767	1.29e-56	228	extra
129:715834-762881	000038F	90	110	8	3	43315	43423	452049	451942	6.2e-30	139	extra
129:715834-762881	000038F	79.365	756	106	30	40058	40787	452671	451940	1.92e-134	486	extra
129:715834-762881	000038F	92.846	629	24	8	6928	7542	452708	452087	0	893	extra
129:715834-762881	000038F	99.2	125	1	0	6783	6907	452942	452818	4.62e-56	226	extra
129:715834-762881	000038F	94.958	119	3	1	6669	6784	453447	453329	2.82e-43	183	extra
129:715834-762881	000011F	76.68	1205	209	50	3761	4920	2302070	2303247	1.83e-169	603	extra
129:715834-762881	000011F	81.349	252	29	13	24405	24653	2329878	2329642	6.07e-45	189	extra
129:715834-762881	000011F	97.223	2701	54	9	2	2693	2329949	2332637	0	4553	extra
129:715834-762881	000011F	86.917	772	73	15	23631	24391	2330687	2329933	0	841	intra
129:715834-762881	000011F	79.897	194	29	9	2755	2940	2332638	2332829	2.88e-28	134	intra
129:715834-762881	000011F	93.626	1710	83	13	3287	4982	2334932	2336629	0	2531	intra
129:715834-762881	000011F	79.255	188	33	4	5138	5321	2337007	2337192	4.82e-26	126	intra
129:715834-762881	000011F	87.468	391	24	16	5554	5923	2337507	2337893	1.18e-116	427	intra
129:715834-762881	000011F	95.32	1624	51	16	5923	7545	2338202	2339801	0	2555	intra
129:715834-762881	000011F	96.825	126	4	0	7547	7672	2339959	2340084	1.29e-51	211	intra
129:715834-762881	000011F	96.551	9888	225	42	7663	17475	2342835	2352681	0	16264	intra
129:715834-762881	000011F	77.912	1485	227	58	40934	42383	2343444	2344862	0	832	intra
129:715834-762881	000011F	79.118	771	125	23	46095	46850	2343449	2344198	2.47e-138	499	intra
129:715834-762881	000011F	77.346	1055	154	46	43548	44566	2343990	2344995	3.12e-152	545	intra
129:715834-762881	000011F	78.504	2340	271	113	31612	33863	2345297	2347492	0	1321	intra
129:715834-762881	000011F	92.008	2665	146	40	34122	36760	2347918	2350541	0	3679	intra
129:715834-762881	000011F	77.064	763	138	25	46097	46844	2351298	2352038	5.53e-110	405	intra
129:715834-762881	000011F	95.96	99	4	0	17718	17816	2352691	2352789	1.32e-36	161	intra
129:715834-762881	000011F	97.205	2469	62	6	37078	39543	2352789	2355253	0	4170	intra
129:715834-762881	000011F	98.592	213	1	1	18262	18472	2352789	2353001	4.34e-101	375	intra
129:715834-762881	000011F	96.95	2459	68	5	18472	20925	2353068	2355524	0	4119	intra
129:715834-762881	000011F	78.354	1118	153	54	5925	6991	2355366	2356445	0	641	intra
129:715834-762881	000011F	96.75	523	16	1	39541	40063	2355408	2355929	0	870	intra
129:715834-762881	000011F	95.531	179	7	1	20917	21095	2355589	2355766	7.52e-74	285	intra
129:715834-762881	000011F	96.919	422	13	0	44735	45156	2355908	2355487	0	708	intra
129:715834-762881	000011F	96.939	98	3	0	21097	21194	2356174	2356271	1.02e-37	165	intra
129:715834-762881	000011F	93.22	413	22	3	16825	17233	2356454	2356864	1.83e-169	603	intra
129:715834-762881	000011F	97.054	1867	49	5	45187	47048	2356864	2358729	0	3138	intra
129:715834-762881	000011F	78.406	778	121	28	8241	8993	2357776	2358531	3.24e-127	462	intra
129:715834-762881	000011F	81.844	1052	175	13	21895	22941	2799077	2798037	0	870	extra
129:715834-762881	000011F	84.058	552	70	5	21209	21756	2803769	2803232	2.45e-143	516	extra
129:715834-762881	000011F	85.178	1464	184	21	21483	22941	2808148	2806713	0	1471	extra
