# Supplementary material for: QTL study reveals candidate genes underlying host resistance in a Red Queen model system
Source: PLoS Genet. 2023 Feb 2;19(2):e1010570. doi: 10.1371/journal.pgen.1010570 (PMC9894429; doi:10.1371/journal.pgen.1010570)
Supplement: S4 File — README) Column descriptions for following tables. Xinb3) RepeatMasker output for Xinb3 F-locus region. Iinb1) RepeatMasker output for Iinb1 F-locus region (XLSX) [file pgen.1010570.s014.xlsx]

## Sheet: README
Column		Column description
SW score		Smith-Waterman score of the match, usually complexity adjusted The SW scores are not always directly comparable. Sometimes the complexity adjustment has been turned off, and a variety of scoring-matrices are used.
perc div.		% substitutions in matching region compared to the consensus
perc del.		% of bases opposite a gap in the query sequence (deleted bp)
perc ins.		% of bases opposite a gap in the repeat consensus (inserted bp)
query sequence		Name of query sequence. Here, contig containing F-locus region
position in query	begin	Starting position of match in query sequence
	end	Ending position of match in query sequence
	(left)	Number of bases in query sequence past the ending position of match
		If "+", match is with the consensus sequence in the database
		If "C", match is with the Complement of the consensus sequence in the database**
matching repeat		Name of the matching interspersed repeat
repeat class/family		The class of the repeat
position in query	begin	Starting position of match in database sequence (using top-strand numbering)
	end	Ending position of match in database sequence
	(left)	Number of bases in the repeat consensus sequence prior to beginning of the match
ID		Unique identifier for individual insertions
		An asterisk (*) in the final column indicates that there is a higher-scoring match whose domain partly (<80%) includes the domain of this match.
**As per the standard RepeatMasker output format, in rows with "C", the value from the "(left)" column is listed first (in the "begin" column), followed by start position (in the "end" column) and end position (in the "(left)" column). In other words, the column descriptions are as follows:
position in query	begin	Number of bases in complement of the repeat consensus sequence prior to beginning of the match
	end	Starting position of match in database sequence (using top-strand numbering)
	(left)	Ending position of match in database sequence

## Sheet: Xinb3
SW score	perc div.	perc del.	perc ins.	query sequence	position in query				matching repeat	repeat class/family	position in repeat			ID
					begin	end	(left)				begin	end	(left)
15	21.8	0	0	000011F	2332105	2332142	(659496)	+	A-rich	Low_complexity	1	38	(0)	48217
711	22.7	4.6	5	000011F	2333060	2333319	(658319)	+	rnd-5_family-2150	Unknown	44	302	(723)	48218
1660	21.5	8.1	7.3	000011F	2333384	2334090	(657548)	+	rnd-5_family-2150	Unknown	310	1021	(4)	48218
270	19.6	9.2	10.2	000011F	2340080	2340198	(651440)	C	rnd-1_family-99	LTR/DIRS	(1)	4232	4115	48219	*
762	3.1	0	4.1	000011F	2340146	2340246	(651392)	+	rnd-5_family-113	LTR/DIRS	11	107	(1016)	48220
421	29.2	1.7	2.6	000011F	2341355	2341705	(649933)	C	rnd-1_family-308	LTR/DIRS	(526)	833	486	48221
7619	10.6	0.5	1.1	000011F	2341707	2342835	(648803)	C	rnd-5_family-113	LTR/DIRS	(0)	1123	1	48222
3353	18.2	5	2.6	000011F	2349653	2350500	(641138)	+	rnd-5_family-1362	Unknown	3	869	(104)	48223
12	31.5	0	0	000011F	2352347	2352393	(639245)	+	A-rich	Low_complexity	1	47	(0)	48224

## Sheet: Iinb1
SW score	perc div.	perc del.	perc ins.	query sequence	position in query				matching repeat	repeat class/family	position in repeat			ID
					begin	end	(left)				begin	end	(left)
15	21.8	0	0	129	717998	718035	(163724)	+	A-rich	Low_complexity	1	38	(0)	13002
1783	20.8	6.2	5.7	129	721995	722590	(159169)	C	rnd-5_family-7017	Unknown	(0)	1645	1047	13003
387	28.4	6	0.6	129	722827	722975	(158784)	C	rnd-5_family-7017	Unknown	(920)	725	569	13003
10616	9	2.2	2.7	129	724078	725730	(156029)	C	rnd-5_family-7017	Unknown	(0)	1645	1	13004
4911	19.4	4.8	2.6	129	731923	733038	(148721)	C	rnd-5_family-7017	Unknown	(0)	1645	506	13005
1093	8.7	0.7	0	129	736768	736917	(144842)	C	rnd-5_family-7017	Unknown	(0)	1645	1495	13006
1531	28.2	2.8	2.8	129	741381	742555	(139204)	C	rnd-1_family-415	LTR/Pao	(8)	1120	2	13007
2895	30.7	3.8	4.5	129	742768	746090	(135669)	C	rnd-1_family-297	LTR/Pao	(212)	3005	403	13008
1317	16.1	8.5	2.9	129	755572	755866	(125893)	C	rnd-5_family-7017	Unknown	(0)	1645	1335	13009
413	28.6	5.6	1.8	129	755905	756064	(125695)	C	rnd-5_family-7017	Unknown	(908)	737	572	13010
16	0	0	0	129	756739	756758	(125001)	+	(TGG)n	Simple_repeat	1	20	(0)	13011
7930	14.1	1.4	4.1	129	756775	758216	(123543)	C	rnd-5_family-7017	Unknown	(0)	1645	242	13012
13	11	7	4.5	129	759272	759314	(122445)	+	(TATAG)n	Simple_repeat	1	44	(0)	13013
6500	11.7	1.9	3.1	129	759381	760433	(121326)	C	rnd-5_family-7017	Unknown	(531)	1114	74	13014
1307	16.1	8.5	2.9	129	760576	760870	(120889)	+	rnd-5_family-7017	Unknown	1335	1645	(0)	13015
1171	17.1	19.4	3	129	761020	761422	(120337)	C	rnd-5_family-7017	Unknown	(1176)	469	3	13009
