# Supplementary material for: QTL study reveals candidate genes underlying host resistance in a Red Queen model system
Source: PLoS Genet. 2023 Feb 2;19(2):e1010570. doi: 10.1371/journal.pgen.1010570 (PMC9894429; doi:10.1371/journal.pgen.1010570)
Supplement: S5 File — README) Column descriptions for following tables. Mapped to Xinb3) Output from differential gene expression analysis in which all RNA-seq reads were mapped to the Xinb3 genome (version 3.0). Full results have been filtered to only include the genes in the F-locus region. Mapped to Iinb1) Output from differential gene expression analysis in which all RNA-seq reads were mapped to the Iinb1 genome. Full results have been filtered to only include the genes in the F-locus region. (XLSX) [file pgen.1010570.s015.xlsx]

## Sheet: README
Column	Column description
gene	Gene ID
baseMean	Mean of normalized counts for all samples (including both clones Iinb1 and Xinb3)
log2FoldChange	log2 fold change (maximum-likelihood estimate): clone Iinb1 vs Xinb3
lfcSE	log2 fold change standard error: clone Iinb1 vs Xinb3
stat	Wald statistic: clone Iinb1 vs Xinb3
pvalue	Wald test p-value: clone Iinb1 vs Xinb3
padj	Benjamini-Hochberg adjusted p-values
Note: comparisons given ("Iinb1 vs Xinb3") refer to results from mapping reads to Xinb3 genome. For results from mapping to Iinb1 genome, comparisons are reversed ("Xinb3 vs Iinb1")

## Sheet: Mapped to Xinb3
gene	baseMean	log2FoldChange	lfcSE	stat	pvalue	padj
23.92	64.584	0.124804	0.156314	0.798414	0.42463	0.497598
23.84	89.3518	-3.84927	0.204123	-18.8576	2.5447e-79	1.09066e-77
23.2	57.1718	-3.34584	0.654948	-5.10857	3.24612e-07	1.00701e-06
23.8	200.449	-0.333564	0.119929	-2.78135	0.00541326	0.0099563
23.93	1.46273	-0.199629	0.408748	-0.488393	0.625272	0.689787
23.94	1.13827	-1.38093	0.585547	-2.35836	0.0183557	0.0306372
23.73	13.9347	-0.190626	0.212342	-0.89773	0.369329	0.44219
23.9	153.8	0.18169	0.0700263	2.59459	0.00947036	0.0166963
23.23	3.38277	-4.24425	0.477234	-8.89343	5.92485e-19	4.00248e-18
23.1	80.2315	1.11029	0.0839045	13.2328	5.67498e-40	8.51195e-39
23.98	9.03547	-1.30086	0.208664	-6.23424	4.53969e-10	1.79762e-09

## Sheet: Mapped to Iinb1
gene	baseMean	log2FoldChange	lfcSE	stat	pvalue	padj
2589	55.8139	-0.228624	0.158904	-1.43876	0.150219	0.204262
2590	221.163	0.281765	0.119644	2.35504	0.0185208	0.0311682
2591	1.82546	-0.440274	0.397956	-1.10634	0.26858	0.339238
2592	14.6248	0.231377	0.186133	1.24307	0.21384	0.278616
2593	121.023	-0.375216	0.0813518	-4.61226	3.98318e-06	1.18644e-05
2595	2.77556	4.06537	0.477596	8.51214	1.70748e-17	1.26324e-16
2596	14.8801	-0.899286	0.184789	-4.86655	1.13564e-06	3.59885e-06
2600	0.27481	-1.40769	1.1668	-1.20645	0.227644	0.294413
2601	0.626643	-0.0751085	0.743163	-0.101066	0.919498	0.936726
2602	54.6456	-1.99649	0.106071	-18.8223	4.96279e-79	2.28813e-77
2603	3.26815	-5.26841	0.549066	-9.59522	8.37368e-22	7.78165e-21
2604	9.24545	1.00527	0.209532	4.7977	1.60502e-06	5.01348e-06
