# Supplementary material for: QTL study reveals candidate genes underlying host resistance in a Red Queen model system
Source: PLoS Genet. 2023 Feb 2;19(2):e1010570. doi: 10.1371/journal.pgen.1010570 (PMC9894429; doi:10.1371/journal.pgen.1010570)
Supplement: S6 File — README) Column descriptions for following tables. Xinb3) Hand-curation for Xinb3 F-locus region. Iinb1) Hand-curation for Iinb1 F-locus region (XLSX) [file pgen.1010570.s016.xlsx]

## Sheet: README
Column	Column description
Genome	The QTL parent for which the genome annotation file (gff) was curated
Contig	Number of contig containing the genomic feature. The F-locus region is entirely contained on contig 000011F in the Xinb3 genome (verion 3.0), and on contig 129 in the Iinb1 genome.
Gene name	Gene within the F-locus region containing the feature of interest
Feature changed	Part of gene that was curated. Full mRNA sequence is composed of exons which can be either coding sequence (CDS) or untranslated regions (UTR). Note that the Iinb1 annotation also contains "gene" entries which are identical to the "mRNA" entries
Start old	Start position from the original genome annotation
End old	End position from the original genome annotation
Start new	Start position in the hand-curated annotation of the F-locus region
End new	End position in the hand-curated annotation of the F-locus region
Evidence for change	Mapped transcripts (names beginning with "contig") or other evidence (protein structure, homolog alignment, premature stop codon) suggesting the feature of interest should be curated. See S1_Methods text for more details regarding each feature.
Comments	Additional information, including names of features that were added to "attributes" column in gff file
NOTE: bold text in both tables indidates values that have been changed or added in the hand-curated gff file.

## Sheet: Xinb3
Genome	Contig	Gene name	Feature changed	Start old	End old	Start new	End new	Evidence for change	Comments
Xinb3	000011F	23.92	exon	2330095	2330816	2329912	2330816	contig71687.1
Xinb3	000011F	23.92	mRNA	2330095	2331989	2329912	2331989	contig71687.1
Xinb3	000011F	23.92	three_prime_UTR	2330095	2330189	2329912	2330189	contig71687.1
Xinb3	000011F	23.84-mRNA-1	exon	2332313	2332525	2332289	2332525	contig153863.1
Xinb3	000011F	23.84-mRNA-1	five_prime_UTR	2332313	2332525	2332289	2332525	contig153863.1
Xinb3	000011F	23.84-mRNA-1	mRNA	2332313	2334192	2332289	2334192	contig153863.1
Xinb3	000011F	23.84-mRNA-2	five_prime_UTR	2332313	2332525	2332289	2332525	contig153863.1
Xinb3	000011F	23.84-mRNA-2	mRNA	2332313	2334185	2332289	2334185	contig153863.1
Xinb3	000011F	23.2	exon	2333032	2333328	2332936	2333328	contig140187.1
Xinb3	000011F	23.2	mRNA	2333032	2334322	2332936	2334374	contig140187.1, contig173441.1
Xinb3	000011F	23.2	three_prime_UTR	na	na	2332936	2333031	contig140187.1
Xinb3	000011F	23.2	exon	2334224	2334322	2334224	2334374	contig173441.1
Xinb3	000011F	23.2	five_prime_UTR	na	na	2334323	2334374	contig173441.1
Xinb3	000011F	23.8	exon	2334915	2334994	2334908	2334994	contig149714.1
Xinb3	000011F	23.8	five_prime_UTR	2334915	2334994	2334908	2334994	contig149714.1
Xinb3	000011F	23.8	mRNA	2334915	2336667	2334908	2336667	contig149714.1
Xinb3	000011F	23.93	exon	2338421	2338718	2338290	2338718	contig188817.1
Xinb3	000011F	23.93	mRNA	2338421	2339365	2338290	2339365	contig188817.1
Xinb3	000011F	23.93	three_prime_UTR	na	na	2338290	2338420	contig188817.1
Xinb3	000011F	23.73	exon	2344579	2344643	2344579	2344704	Iinb1 homolog 2592
Xinb3	000011F	23.73	five_prime_UTR	na	na	2344579	2344704	Iinb1 homolog 2592	removed exon 90000 and last 2 CDS entries
Xinb3	000011F	23.23	mRNA	2351137	2352118	2351137	2352230	contig110083.1
Xinb3	000011F	23.23	exon	2352107	2352118	2352107	2352230	contig110083.1
Xinb3	000011F	23.23	five_prime_UTR	na	na	2352119	2352230	contig110083.1
Xinb3	000011F	23.1	exon	na	na	2353978	2354129	contig115927.1	named exon:new
Xinb3	000011F	23.1	five_prime_UTR	na	na	2353978	2354129	contig115927.1
Xinb3	000011F	23.1	mRNA	2354215	2355144	2353978	2355144	contig115927.1
Xinb3	000011F	23.1	exon	2354215	2354789	2354211	2354789	contig115927.1
Xinb3	000011F	23.1	five_prime_UTR	na	na	2354211	2354214	contig115927.1	UTR is split across 2 exons

## Sheet: Iinb1
Genome	Contig	Gene name	Feature changed	Start old	End old	Start new	End new	Evidence for change	Comments
Iinb1	129	2589	gene	716076	717233	716013	717401	contig16355.1
Iinb1	129	2589	exon	716076	716702	716013	716702	contig16355.1
Iinb1	129	2589	mRNA	716076	717233	716013	717401	contig16355.1
Iinb1	129	2589	three_prime_UTR	na	na	716013	716075	contig16355.1
Iinb1	129	2589	exon	716763	717233	716763	717401	contig16355.1
Iinb1	129	2589	five_prime_UTR	na	na	717234	717401	contig16355.1
Iinb1	129	2590	exon	720617	720740	720617	720815	contig14710.1
Iinb1	129	2590	three_prime_UTR	na	na	720741	720815	contig14710.1
Iinb1	129	2591	three_prime_UTR	721962	722061	721962	722258	premature stop codon
Iinb1	129	2591	CDS	722062	722295	722259	722295	premature stop codon
Iinb1	129	2591	CDS	722363	722683	722355	722683	contig36462.1 and Xinb3 homolog 23.93	change causes frame shift
Iinb1	129	2591	exon	722363	722683	722355	722683	contig36462.1 and Xinb3 homolog 23.93
Iinb1	129	2593	gene	726686	729021	726461	731414	contig5457.1, contig49933.1, contig5353.1
Iinb1	129	2593	exon	na	na	726461	726500	contig49933.1	named exon1
Iinb1	129	2593	mRNA	726686	729021	726461	731414	contig5457.1, contig49933.1, contig5353.1
Iinb1	129	2593	five_prime_UTR	na	na	726461	726500	contig49933.1	named utr5p1
Iinb1	129	2593	exon	na	na	726575	726656	contig49933.1	named exon2
Iinb1	129	2593	five_prime_UTR	na	na	726575	726656	contig49933.1	named utr5p2
Iinb1	129	2593	exon	na	na	726735	726792	contig49933.1	named exon3
Iinb1	129	2593	five_prime_UTR	na	na	726735	726792	contig49933.1	named utr5p3
Iinb1	129	2593	exon	727431	727609	727306	727609	contig5353.1	named exon4
Iinb1	129	2593	five_prime_UTR	na	na	727306	727360	contig5353.1	named utr5p4
Iinb1	129	2593	CDS	727431	727609	727361	727609	contig5353.1 and Xinb3 homolog 23.9	changed frame to 0
Iinb1	129	2593	CDS	728414	728595	728414	728586	contig5457.1
Iinb1	129	2593	exon	728414	728595	728414	728586	contig5457.1	named exon8
Iinb1	129	2593	CDS	na	na	728672	728835	contig5457.1	changed frame to 0
Iinb1	129	2593	exon	na	na	728672	728835	contig5457.1	named exon9
Iinb1	129	2593	CDS	728884	729021	728901	728976	contig5457.1	changed frame to 1
Iinb1	129	2593	exon	728884	729021	728901	728976	contig5457.1	named exon10
Iinb1	129	2593	CDS	729088	729333	729044	729262	contig5457.1
Iinb1	129	2593	exon	729088	729333	729044	729333	contig5457.1	named exon11
Iinb1	129	2593	three_prime_UTR	na	na	729263	729333	contig5457.1	named utr3p1
Iinb1	129	2593	three_prime_UTR	729416	729563	729416	729563	contig5457.1	named utr3p2
Iinb1	129	2593	three_prime_UTR	729638	729868	729638	729868	contig5457.1	named utr3p3
Iinb1	129	2593	three_prime_UTR	729949	730146	729949	730146	contig5457.1	named utr3p4
Iinb1	129	2593	three_prime_UTR	730231	730388	730231	730388	contig5457.1	named utr3p5
Iinb1	129	2593	three_prime_UTR	730458	730580	730458	730580	contig5457.1	named utr3p6
Iinb1	129	2593	three_prime_UTR	730641	730770	730641	730770	contig5457.1	named utr3p7
Iinb1	129	2593	exon	730834	731162	730834	731414	contig5457.1	named exon18
Iinb1	129	2593	three_prime_UTR	na	na	730834	731414	contig5457.1	named utr3p8
Iinb1	129	2603	gene	755545	760451	755545	757850	protein structure, homolog alignment
Iinb1	129	2603	mRNA	755545	760451	755545	757850	protein structure, homolog alignment
